# Supplementary material for: Exploring structural, functional, evolutionary, and genetic characteristics of sugar transporters in maize and their roles in abiotic stress tolerance
Source: PLoS One. 2026 Feb 26;21(2):e0342990. doi: 10.1371/journal.pone.0342990 (PMC12944759; doi:10.1371/journal.pone.0342990)
Supplement: S1 Table — (XLSX) [file pone.0342990.s001.xlsx]

## Sheet: Sheet1
Table S1. Primers used for quantitiave real time PCR and subcellular localization experiments.
Gene ID	Primer sequences for quantitative real time PCR				Gene ID	Primer sequences used for cloning of the gene for observing subcellular localization.
ZmPLT1 F 91	ACCTCCATCCTTCTCGGCTA				Cloning Primers
ZmPLT1 R 339	CATCCAGTAGTTCACGGCGA				ZmPLT1-F 12	TCCCTGCCACAGAGAAACGA
PLT8 F 1184	CCTTCTTCTCCATCGGCCTC				ZmPLT1-R 1672	AAGTTCTTCGCACGACCACC
PLT8 R 1415	GGGAGGCACGTGAAGAAGAA				ZmPLT8-F 9	GCACTGCACGCCACCTTATC
ZmSTP1 F 189	GCGGAAGAAACTGGAGGACA				ZmPLT8-R 1690	ACGACACCTCATAGGGCAGT
ZmSTP1 R 426	CAAGATCCTGCCGACGATGA				Homologous primers
ZmTMT1 F 1487	TGTCAGATGCTGCCATGGTT				ZmPLT1-F	atttggagaggacagggtaccATGGCTTCCGCTCCG
ZmTMT1 R 1707	TGCCGAGCTGAGACCAAATT				ZmPLT1-R	cttgctcaccatggtactagtTTAGTTGGTGCCGGT
ZmSUC3 F 339	CACAAAGGAACACTGCAGCC				ZmPLT8-F	atttggagaggacagggtaccATGGCTTCCGACGAG
ZmSUC3 R 648	GAACGGAAACCACTTGTGCC				ZmPLT8-R	cttgctcaccatggtactagtCTACTTGCTGCTAGG
