# Supplementary material for: Exploring structural, functional, evolutionary, and genetic characteristics of sugar transporters in maize and their roles in abiotic stress tolerance
Source: PLoS One. 2026 Feb 26;21(2):e0342990. doi: 10.1371/journal.pone.0342990 (PMC12944759; doi:10.1371/journal.pone.0342990)
Supplement: S2 Table — (XLSX) [file pone.0342990.s002.xlsx]

## Sheet: Sheet1
Supplementary Table S2: Orthologous relationships of ZmSugar Transporter genes with Sorghum, Brachypodium, Rice, Barley, and Arabidopsis.
Z. mays		S. bicolor
Chromosome	Transcript ID	Chromosome	Gene ID
1	Zm00001d032409_T001	Chr01	Sobic.001G190200
1	Zm00001d033011_T001	Chr01	Sobic.001G254000
1	Zm00001d028144_T001	Chr01	Sobic.001G469500
1	Zm00001d027268_T001	Chr01	Sobic.001G297600
1	Zm00001d029645_T001	Chr01	Sobic.001G323600
1	Zm00001d027268_T001	Chr01	Sobic.001G543500
1	Zm00001d028230_T001	Chr01	Sobic.001G454100
1	Zm00001d033011_T001	Chr01	Sobic.001G488700
1	Zm00001d029645_T001	Chr02	Sobic.002G353900
2	Zm00001d006697_T001	Chr01	Sobic.001G323600
2	Zm00001d006688_T001	Chr02	Sobic.002G353900
2	Zm00001d005594_T001	Chr02	Sobic.002G169300
2	Zm00001d001817_T001	Chr06	Sobic.006G268800
3	Zm00001d040243_T002	Chr03	Sobic.003G110800
3	Zm00001d044245_T001	Chr03	Sobic.003G192200
4	Zm00001d053846_T001	Chr04	Sobic.004G049300
4	Zm00001d048771_T001	Chr05	Sobic.005G196700
4	Zm00001d048823_T007	Chr05	Sobic.005G191900
5	Zm00001d014435_T004	Chr01	Sobic.001G282600
5	Zm00001d018527_T002	Chr04	Sobic.004G353600
5	Zm00001d014872_T001	Chr10	Sobic.010G276100
6	Zm00001d039051_T002	Chr09	Sobic.009G235600
6	Zm00001d039051_T002	Chr09	Sobic.009G243800
7	Zm00001d021935_T001	Chr01	Sobic.001G323600
7	Zm00001d020071_T001	Chr02	Sobic.002G169300
7	Zm00001d020374_T003	Chr02	Sobic.002G193800
7	Zm00001d020463_T002	Chr02	Sobic.002G201900
7	Zm00001d021935_T001	Chr02	Sobic.002G353900
7	Zm00001d018803_T001	Chr02	Sobic.002G035200
7	Zm00001d019138_T001	Chr02	Sobic.002G073600
7	Zm00001d019537_T001	Chr02	Sobic.002G121800
8	Zm00001d008374_T001	Chr03	Sobic.003G110800
9	Zm00001d048178_T001	Chr01	Sobic.001G469500
9	Zm00001d048311_T003	Chr01	Sobic.001G488700
9	Zm00001d048311_T003	Chr01	Sobic.001G254000
9	Zm00001d045395_T001	Chr10	Sobic.010G030600
10	Zm00001d025572_T001	Chr06	Sobic.006G101900
10	Zm00001d025834_T001	Chr06	Sobic.006G143900
10	Zm00001d023939_T001	Chr08	Sobic.008G111300
Z. mays		B. distachyon
Chromosome	Gene name	Chromosome	Gene ID
1	Zm00001d027268_T001	Bd3	Bradi3g33390
4	Zm00001d053846_T001	Bd3	Bradi3g04580
3	Zm00001d044245_T001	Bd2	Bradi2g41441
6	Zm00001d039051_T002	Bd2	Bradi2g16070
2	Zm00001d001817_T001	Bd5	Bradi5g26270
2	Zm00001d005594_T001	Bd4	Bradi4g28000
3	Zm00001d041192_T003	Bd4	Bradi4g00320
4	Zm00001d048771_T001	Bd4	Bradi4g12250
4	Zm00001d048823_T007	Bd4	Bradi4g13310
4	Zm00001d048776_T001	Bd4	Bradi4g06410
7	Zm00001d020071_T001	Bd4	Bradi4g28000
7	Zm00001d020374_T003	Bd4	Bradi4g29650
7	Zm00001d020463_T002	Bd4	Bradi4g30290
1	Zm00001d028144_T001	Bd1	Bradi1g71360
1	Zm00001d028230_T001	Bd1	Bradi1g69710
1	Zm00001d033011_T001	Bd1	Bradi1g73170
2	Zm00001d006697_T001	Bd1	Bradi1g23430
5	Zm00001d014872_T001	Bd1	Bradi1g29600
7	Zm00001d018803_T001	Bd1	Bradi1g58430
7	Zm00001d021936_T002	Bd1	Bradi1g23440
7	Zm00001d021938_T001	Bd1	Bradi1g23430
7	Zm00001d019138_T001	Bd1	Bradi1g54320
9	Zm00001d048178_T001	Bd1	Bradi1g71360
9	Zm00001d048311_T003	Bd1	Bradi1g73170
10	Zm00001d025572_T001	Bd3	Bradi3g46620
10	Zm00001d025573_T001	Bd3	Bradi3g46650
10	Zm00001d023939_T001	Bd4	Bradi4g06410
10	Zm00001d025572_T001	Bd5	Bradi5g12020
10	Zm00001d025834_T001	Bd5	Bradi5g15440
Z. mays		O. sativa
Chromosome	Gene name	Chromosome	Gene ID
1	Zm00001d033011_T001	Chr10	Os10g26470
1	Zm00001d027268_T001	Chr10	Os10g41190
1	Zm00001d027268_T001	Chr3	Os03g01170
1	Zm00001d028230_T001	Chr3	Os03g11900
1	Zm00001d033011_T001	Chr3	Os03g07480
1	Zm00001d028144_T001	Chr3	Os03g10090
2	Zm00001d003471_T001	Chr4	Os04g37970
2	Zm00001d001817_T001	Chr4	Os04g58220
2	Zm00001d006697_T001	Chr7	Os07g39350
3	Zm00001d044245_T001	Chr1	Os01g38670
4	Zm00001d048823_T007	Chr11	Os11g4054
4	Zm00001d048771_T001	Chr11	Os11g41840
4	Zm00001d053846_T001	Chr2	Os02g06540
5	Zm00001d014435_T004	Chr10	Os10g42830
5	Zm00001d018527_T002	Chr2	Os02g58080
6	Zm00001d039051_T002	Chr5	Os05g49260
7	Zm00001d021935_T001	Chr7	Os07g39350
7	Zm00001d018803_T001	Chr7	Os07g05640
7	Zm00001d019138_T001	Chr7	Os07g10590
7	Zm00001d020374_T003	Chr9	Os09g23110
7	Zm00001d020463_T002	Chr9	Os09g24924
9	Zm00001d048311_T003	Chr10	Os10g26470
9	Zm00001d048178_T001	Chr3	Os03g10090
9	Zm00001d048311_T003	Chr3	Os03g07480
9	Zm00001d045395_T001	Chr6	Os06g04900
10	Zm00001d023939_T001	Chr12	Os12g32940
10	Zm00001d025572_T001	Chr4	Os04g37970
10	Zm00001d025573_T001	Chr4	Os04g37980
10	Zm00001d025834_T001	Chr4	Os04g43210
Z. mays		H. vulgare
Chromosome	Gene name	Chromosome	Gene ID
1	Zm00001d028144_T001	chr4H	HORVU4Hr1G071000
1	Zm00001d033011_T001	chr4H	HORVU4Hr1G075200
2	Zm00001d001817_T001	chr2H	HORVU2Hr1G118870
2	Zm00001d006697_T001	chr2H	HORVU2Hr1G036530
4	Zm00001d053846_T001	chr6H	HORVU6Hr1G025520
5	Zm00001d012938_T002	chr5H	HORVU5Hr1G114020
5	Zm00001d018527_T002	chr6H	HORVU6Hr1G093600
5	Zm00001d014872_T001	chr7H	HORVU7Hr1G120900
6	Zm00001d039051_T002	chr1H	HORVU1Hr1G089680
6	Zm00001d039051_T002	chr1H	HORVU1Hr1G091460
7	Zm00001d021935_T001	chr2H	HORVU2Hr1G036530
7	Zm00001d018803_T001	chr2H	HORVU2Hr1G060210
7	Zm00001d020071_T001	chr5H	HORVU5Hr1G055850
7	Zm00001d020374_T003	chr5H	HORVU5Hr1G060210
7	Zm00001d020463_T002	chr5H	HORVU5Hr1G065630
9	Zm00001d048178_T001	chr4H	HORVU4Hr1G071000
9	Zm00001d048311_T003	chr4H	HORVU4Hr1G075200
9	Zm00001d045395_T001	chr7H	HORVU7Hr1G019280
10	Zm00001d025834_T001	chr2H	HORVU2Hr1G088770
10	Zm00001d023939_T001	chr5H	HORVU5Hr1G028030
Z. mays		A. thaliana
Chromosome	Gene name	Chromosome	Gene ID
5	Zm00001d014872_T001	Chr4	AT4G35300
7	Zm00001d018803_T001	Chr1	AT1G30220
