# Supplementary material for: Exploring structural, functional, evolutionary, and genetic characteristics of sugar transporters in maize and their roles in abiotic stress tolerance
Source: PLoS One. 2026 Feb 26;21(2):e0342990. doi: 10.1371/journal.pone.0342990 (PMC12944759; doi:10.1371/journal.pone.0342990)
Supplement: S3 Table — (XLSX) [file pone.0342990.s003.xlsx]

## Sheet: Sheet1
Supplementary Table S3: Gene Ontology analysis of ZmSTs.
			Biological Process
Enrichment FDR	nGenes	Pathway Genes	Fold Enrichment	Pathway	URL	Genes
1.0131e-54	29	104	120.822	Carbohydrate transport	http://amigo.geneontology.org/amigo/term/GO:0008643	B4FS29 C4J5U5 A0A1D6JTD3 B8A122 B4FSQ6 B4FX10 K7UIW9 A0A1D6EP34 A0A1D6F305 A0A1D6MPE6 A0A1D6MV11 A0A1D6NJW4 A0A1D6PQ88 A0A1D6E9C5 A0A1D6QSS3 A0A1D6HQ38 A0A1D6MD64 A0A1D6MD70 A0A1D6HVS2 A0A1D6I1X6 A0A1D6I3U3 A0A1D6FCA5 A0A1D6MM04 A0A1D6NZS4 A0A1D6FKM9 C0P753 A0A1Q1CLX2 A0A1D6PJ66 A0A1D6J7U0
1.35266e-44	45	1692	11.5237	Transmembrane transport	http://amigo.geneontology.org/amigo/term/GO:0055085	B4FS29 B4FQN6 A0A1D6JTD3 A0A1D6K6F3 B8A122 B4FSQ6 A0A1D6DT49 B6TAG3 K7UIW9 A0A1D6EP34 A0A1D6EZM7 A0A1D6EZN4 A0A1D6F305 A0A1D6MPE6 A0A1D6MV11 A0A1D6NJW4 B4FDN6 K7UPD5 A0A1D6PQ88 A0A1D6E9C5 A0A1D6QSS3 A0A1D6GE24 C0PE06 A0A096PY37 A0A1D6HQ38 A0A1D6MD64 A0A1D6MD70 A0A1D6HSI3 A0A1D6HVS2 A0A1D6HYA1 A0A1D6I1X6 A0A1D6I3U3 A0A1D6IHX6 B4FF54 A0A1D6IHY2 A0A1D6FCA5 A0A1D6MM04 A0A1D6NZS4 A0A1D6FKM9 C0P753 A0A…
1.29478e-23	32	1596	8.68755	Organic substance transport	http://amigo.geneontology.org/amigo/term/GO:0071702	B4FS29 C4J5U5 A0A1D6JTD3 B8A122 B4FSQ6 B4FX10 K7UIW9 A0A1D6EP34 A0A1D6F305 A0A1D6MPE6 A0A1D6MV11 A0A1D6NJW4 A0A1D6PQ88 A0A1D6E9C5 A0A1D6QSS3 A0A1D6HQ38 A0A1D6MD64 A0A1D6MD70 A0A1D6HVS2 A0A1D6HYA1 A0A1D6I1X6 A0A1D6I3U3 A0A1D6FCA5 A0A1D6MM04 A0A1D6NZS4 A0A1D6FKM9 C0P753 A0A1Q1CLX2 A0A1D6PJ66 A0A1D6J7U0 A0A1D6J968 A0A1D6JAA1
2.72236e-11	5	8	270.807	Sucrose transport	http://amigo.geneontology.org/amigo/term/GO:0015770	C4J5U5 B4FX10 A0A1D6MV11 A0A1D6HQ38 A0A1D6PJ66
4.0765e-11	5	9	240.718	Disaccharide transport	http://amigo.geneontology.org/amigo/term/GO:0015766	C4J5U5 B4FX10 A0A1D6MV11 A0A1D6HQ38 A0A1D6PJ66
4.0765e-11	5	9	240.718	Oligosaccharide transport	http://amigo.geneontology.org/amigo/term/GO:0015772	C4J5U5 B4FX10 A0A1D6MV11 A0A1D6HQ38 A0A1D6PJ66
2.4353e-07	3	4	324.969	Myo-inositol transport	http://amigo.geneontology.org/amigo/term/GO:0015798	A0A1D6HYA1 A0A1D6J968 A0A1D6JAA1
5.31858e-07	3	5	259.975	Polyol transport	http://amigo.geneontology.org/amigo/term/GO:0015791	A0A1D6HYA1 A0A1D6J968 A0A1D6JAA1
0.000166149	3	29	44.8233	Organic hydroxy compound transport	http://amigo.geneontology.org/amigo/term/GO:0015850	A0A1D6HYA1 A0A1D6J968 A0A1D6JAA1
0.00120479	3	58	22.4116	Sucrose metabolic process	http://amigo.geneontology.org/amigo/term/GO:0005985	C4J5U5 B4FX10 A0A1D6MV11
0.00430336	2	23	37.6775	Carbohydrate transmembrane transport	http://amigo.geneontology.org/amigo/term/GO:0034219	A0A1D6JTD3 A0A1D6MM04
0.00596692	3	107	12.1484	Disaccharide metabolic process	http://amigo.geneontology.org/amigo/term/GO:0005984	C4J5U5 B4FX10 A0A1D6MV11
0.00781316	3	121	10.7428	Oligosaccharide metabolic process	http://amigo.geneontology.org/amigo/term/GO:0009311	C4J5U5 B4FX10 A0A1D6MV11
			Cellular Component
Enrichment FDR	nGenes	Pathway Genes	Fold Enrichment	Pathway	URL	Genes
5.11548e-06	4	101	59.5347	Integral component of plasma membrane	http://amigo.geneontology.org/amigo/term/GO:0005887	C4J5U5 B4FX10 A0A1D6MV11 A0A1D6PJ66
0.0001055	7	1849	5.69105	Plasma membrane	http://amigo.geneontology.org/amigo/term/GO:0005886	C4J5U5 A0A1D6JTD3 B4FX10 K7UIW9 A0A1D6MV11 A0A1D6HSI3 A0A1D6PJ66
0.0001055	4	284	21.1725	Intrinsic component of plasma membrane	http://amigo.geneontology.org/amigo/term/GO:0031226	C4J5U5 B4FX10 A0A1D6MV11 A0A1D6PJ66
0.00225999	2	55	54.6636	Plant-type vacuole membrane	http://amigo.geneontology.org/amigo/term/GO:0009705	A0A1D6MV11 A0A1D6J968
0.00353639	2	77	39.0455	Plant-type vacuole	http://amigo.geneontology.org/amigo/term/GO:0000325	A0A1D6MV11 A0A1D6J968
0.0307357	2	255	11.7902	Vacuolar membrane	http://amigo.geneontology.org/amigo/term/GO:0005774	A0A1D6MV11 A0A1D6J968
0.0317455	1	21	71.5833	Cis-Golgi network	http://amigo.geneontology.org/amigo/term/GO:0005801	A0A1D6MV11
0.0735727	2	472	6.3697	Vacuole	http://amigo.geneontology.org/amigo/term/GO:0005773	A0A1D6MV11 A0A1D6J968
0.190543	1	268	5.60914	Cell-cell junction	http://amigo.geneontology.org/amigo/term/GO:0005911	A0A1D6JTD3
0.190543	1	268	5.60914	Plasmodesma	http://amigo.geneontology.org/amigo/term/GO:0009506	A0A1D6JTD3
0.190543	1	271	5.54705	Cell junction	http://amigo.geneontology.org/amigo/term/GO:0030054	A0A1D6JTD3
0.190543	1	268	5.60914	Symplast	http://amigo.geneontology.org/amigo/term/GO:0055044	A0A1D6JTD3
0.190543	1	268	5.60914	Anchoring junction	http://amigo.geneontology.org/amigo/term/GO:0070161	A0A1D6JTD3
0.190543	2	911	3.30022	Bounding membrane of organelle	http://amigo.geneontology.org/amigo/term/GO:0098588	A0A1D6MV11 A0A1D6J968
			Molecular Function
Enrichment FDR	nGenes	Pathway Genes	Fold Enrichment	Pathway	URL	Genes
3.14275e-108	46	105	202.09	Symporter activity	http://amigo.geneontology.org/amigo/term/GO:0015293	B4FS29 C4J5U5 B4FQN6 A0A1D6JTD3 A0A1D6K6F3 B8A122 B4FSQ6 B4FX10 A0A1D6DT49 B6TAG3 K7UIW9 A0A1D6EP34 A0A1D6EZM7 A0A1D6EZN4 A0A1D6F305 A0A1D6MPE6 A0A1D6MV11 A0A1D6NJW4 B4FDN6 K7UPD5 A0A1D6PQ88 A0A1D6E9C5 A0A1D6QSS3 A0A1D6GE24 C0PE06 A0A096PY37 A0A1D6HQ38 A0A1D6MD64 A0A1D6MD70 A0A1D6HSI3 A0A1D6HVS2 A0A1D6HYA1 A0A1D6I1X6 A0A1D6I3U3 A0A1D6IHX6 B4FF54 A0A1D6IHY2 A0A1D6FCA5 A0A1D6MM04 A0A1D6FKM9 C0P753 …
5.70809e-80	46	363	58.4557	Secondary active transmembrane transporter activity	http://amigo.geneontology.org/amigo/term/GO:0015291	B4FS29 C4J5U5 B4FQN6 A0A1D6JTD3 A0A1D6K6F3 B8A122 B4FSQ6 B4FX10 A0A1D6DT49 B6TAG3 K7UIW9 A0A1D6EP34 A0A1D6EZM7 A0A1D6EZN4 A0A1D6F305 A0A1D6MPE6 A0A1D6MV11 A0A1D6NJW4 B4FDN6 K7UPD5 A0A1D6PQ88 A0A1D6E9C5 A0A1D6QSS3 A0A1D6GE24 C0PE06 A0A096PY37 A0A1D6HQ38 A0A1D6MD64 A0A1D6MD70 A0A1D6HSI3 A0A1D6HVS2 A0A1D6HYA1 A0A1D6I1X6 A0A1D6I3U3 A0A1D6IHX6 B4FF54 A0A1D6IHY2 A0A1D6FCA5 A0A1D6MM04 A0A1D6FKM9 C0P753 …
7.01909e-66	46	718	29.5535	Active transmembrane transporter activity	http://amigo.geneontology.org/amigo/term/GO:0022804	B4FS29 C4J5U5 B4FQN6 A0A1D6JTD3 A0A1D6K6F3 B8A122 B4FSQ6 B4FX10 A0A1D6DT49 B6TAG3 K7UIW9 A0A1D6EP34 A0A1D6EZM7 A0A1D6EZN4 A0A1D6F305 A0A1D6MPE6 A0A1D6MV11 A0A1D6NJW4 B4FDN6 K7UPD5 A0A1D6PQ88 A0A1D6E9C5 A0A1D6QSS3 A0A1D6GE24 C0PE06 A0A096PY37 A0A1D6HQ38 A0A1D6MD64 A0A1D6MD70 A0A1D6HSI3 A0A1D6HVS2 A0A1D6HYA1 A0A1D6I1X6 A0A1D6I3U3 A0A1D6IHX6 B4FF54 A0A1D6IHY2 A0A1D6FCA5 A0A1D6MM04 A0A1D6FKM9 C0P753 …
1.10171e-54	48	1622	13.651	Transmembrane transporter activity	http://amigo.geneontology.org/amigo/term/GO:0022857	B4FS29 C4J5U5 B4FQN6 A0A1D6JTD3 A0A1D6K6F3 B8A122 B4FSQ6 B4FX10 A0A1D6DT49 B6TAG3 K7UIW9 A0A1D6EP34 A0A1D6EZM7 A0A1D6EZN4 A0A1D6F305 A0A1D6MPE6 A0A1D6MV11 A0A1D6NJW4 B4FDN6 K7UPD5 A0A1D6PQ88 A0A1D6E9C5 A0A1D6QSS3 A0A1D6GE24 C0PE06 A0A096PY37 A0A1D6HQ38 A0A1D6MD64 A0A1D6MD70 A0A1D6HSI3 A0A1D6HVS2 A0A1D6HYA1 A0A1D6I1X6 A0A1D6I3U3 A0A1D6IHX6 B4FF54 A0A1D6IHY2 A0A1D6FCA5 A0A1D6MM04 A0A1D6NZS4 A0A1D6F…
4.73812e-54	48	1679	13.1876	Transporter activity	http://amigo.geneontology.org/amigo/term/GO:0005215	B4FS29 C4J5U5 B4FQN6 A0A1D6JTD3 A0A1D6K6F3 B8A122 B4FSQ6 B4FX10 A0A1D6DT49 B6TAG3 K7UIW9 A0A1D6EP34 A0A1D6EZM7 A0A1D6EZN4 A0A1D6F305 A0A1D6MPE6 A0A1D6MV11 A0A1D6NJW4 B4FDN6 K7UPD5 A0A1D6PQ88 A0A1D6E9C5 A0A1D6QSS3 A0A1D6GE24 C0PE06 A0A096PY37 A0A1D6HQ38 A0A1D6MD64 A0A1D6MD70 A0A1D6HSI3 A0A1D6HVS2 A0A1D6HYA1 A0A1D6I1X6 A0A1D6I3U3 A0A1D6IHX6 B4FF54 A0A1D6IHY2 A0A1D6FCA5 A0A1D6MM04 A0A1D6NZS4 A0A1D6F…
2.16996e-24	11	21	241.629	Solute:proton symporter activity	http://amigo.geneontology.org/amigo/term/GO:0015295	C4J5U5 A0A1D6JTD3 B4FX10 K7UIW9 A0A1D6MV11 A0A1D6HQ38 A0A1D6HSI3 A0A1D6HYA1 A0A1D6MM04 A0A1D6J968 A0A1D6JAA1
2.33612e-23	11	25	202.968	Solute:cation symporter activity	http://amigo.geneontology.org/amigo/term/GO:0015294	C4J5U5 A0A1D6JTD3 B4FX10 K7UIW9 A0A1D6MV11 A0A1D6HQ38 A0A1D6HSI3 A0A1D6HYA1 A0A1D6MM04 A0A1D6J968 A0A1D6JAA1
1.81181e-14	6	9	307.528	Carbohydrate:proton symporter activity	http://amigo.geneontology.org/amigo/term/GO:0005351	C4J5U5 A0A1D6JTD3 B4FX10 A0A1D6MV11 A0A1D6HQ38 A0A1D6MM04
1.81181e-14	6	9	307.528	Carbohydrate:cation symporter activity	http://amigo.geneontology.org/amigo/term/GO:0005402	C4J5U5 A0A1D6JTD3 B4FX10 A0A1D6MV11 A0A1D6HQ38 A0A1D6MM04
4.62756e-13	5	6	384.41	Myo-inositol transmembrane transporter activity	http://amigo.geneontology.org/amigo/term/GO:0005365	K7UIW9 A0A1D6HSI3 A0A1D6HYA1 A0A1D6J968 A0A1D6JAA1
4.62756e-13	5	6	384.41	Myo-inositol:proton symporter activity	http://amigo.geneontology.org/amigo/term/GO:0005366	K7UIW9 A0A1D6HSI3 A0A1D6HYA1 A0A1D6J968 A0A1D6JAA1
4.62756e-13	5	6	384.41	Polyol transmembrane transporter activity	http://amigo.geneontology.org/amigo/term/GO:0015166	K7UIW9 A0A1D6HSI3 A0A1D6HYA1 A0A1D6J968 A0A1D6JAA1
4.62756e-13	5	6	384.41	Organic hydroxy compound transmembrane transporter activity	http://amigo.geneontology.org/amigo/term/GO:1901618	K7UIW9 A0A1D6HSI3 A0A1D6HYA1 A0A1D6J968 A0A1D6JAA1
6.68644e-13	7	31	104.163	Carbohydrate transmembrane transporter activity	http://amigo.geneontology.org/amigo/term/GO:0015144	C4J5U5 A0A1D6JTD3 B4FX10 A0A1D6MV11 A0A1D6HQ38 A0A1D6MM04 A0A1D6PJ66
1.40142e-12	5	7	329.494	Sucrose transmembrane transporter activity	http://amigo.geneontology.org/amigo/term/GO:0008515	C4J5U5 B4FX10 A0A1D6MV11 A0A1D6HQ38 A0A1D6PJ66
3.29212e-12	5	8	288.307	Disaccharide transmembrane transporter activity	http://amigo.geneontology.org/amigo/term/GO:0015154	C4J5U5 B4FX10 A0A1D6MV11 A0A1D6HQ38 A0A1D6PJ66
3.29212e-12	5	8	288.307	Oligosaccharide transmembrane transporter activity	http://amigo.geneontology.org/amigo/term/GO:0015157	C4J5U5 B4FX10 A0A1D6MV11 A0A1D6HQ38 A0A1D6PJ66
2.94394e-11	11	286	17.742	Proton transmembrane transporter activity	http://amigo.geneontology.org/amigo/term/GO:0015078	C4J5U5 A0A1D6JTD3 B4FX10 K7UIW9 A0A1D6MV11 A0A1D6HQ38 A0A1D6HSI3 A0A1D6HYA1 A0A1D6MM04 A0A1D6J968 A0A1D6JAA1
3.75143e-11	11	294	17.2592	Active ion transmembrane transporter activity	http://amigo.geneontology.org/amigo/term/GO:0022853	C4J5U5 A0A1D6JTD3 B4FX10 K7UIW9 A0A1D6MV11 A0A1D6HQ38 A0A1D6HSI3 A0A1D6HYA1 A0A1D6MM04 A0A1D6J968 A0A1D6JAA1
3.59768e-10	4	6	307.528	Sucrose:proton symporter activity	http://amigo.geneontology.org/amigo/term/GO:0008506	C4J5U5 B4FX10 A0A1D6MV11 A0A1D6HQ38
3.59768e-10	4	6	307.528	Sucrose:cation symporter activity	http://amigo.geneontology.org/amigo/term/GO:0009669	C4J5U5 B4FX10 A0A1D6MV11 A0A1D6HQ38
1.89927e-08	11	539	9.41412	Inorganic cation transmembrane transporter activity	http://amigo.geneontology.org/amigo/term/GO:0022890	C4J5U5 A0A1D6JTD3 B4FX10 K7UIW9 A0A1D6MV11 A0A1D6HQ38 A0A1D6HSI3 A0A1D6HYA1 A0A1D6MM04 A0A1D6J968 A0A1D6JAA1
3.8452e-08	11	580	8.74864	Cation transmembrane transporter activity	http://amigo.geneontology.org/amigo/term/GO:0008324	C4J5U5 A0A1D6JTD3 B4FX10 K7UIW9 A0A1D6MV11 A0A1D6HQ38 A0A1D6HSI3 A0A1D6HYA1 A0A1D6MM04 A0A1D6J968 A0A1D6JAA1
3.20927e-07	11	719	7.05731	Inorganic molecular entity transmembrane transporter activity	http://amigo.geneontology.org/amigo/term/GO:0015318	C4J5U5 A0A1D6JTD3 B4FX10 K7UIW9 A0A1D6MV11 A0A1D6HQ38 A0A1D6HSI3 A0A1D6HYA1 A0A1D6MM04 A0A1D6J968 A0A1D6JAA1
7.25516e-07	11	784	6.4722	Ion transmembrane transporter activity	http://amigo.geneontology.org/amigo/term/GO:0015075	C4J5U5 A0A1D6JTD3 B4FX10 K7UIW9 A0A1D6MV11 A0A1D6HQ38 A0A1D6HSI3 A0A1D6HYA1 A0A1D6MM04 A0A1D6J968 A0A1D6JAA1
0.0445706	1	21	21.9663	Sugar transmembrane transporter activity	http://amigo.geneontology.org/amigo/term/GO:0051119	A0A1D6JTD3
