# Supplementary material for: Exploring structural, functional, evolutionary, and genetic characteristics of sugar transporters in maize and their roles in abiotic stress tolerance
Source: PLoS One. 2026 Feb 26;21(2):e0342990. doi: 10.1371/journal.pone.0342990 (PMC12944759; doi:10.1371/journal.pone.0342990)
Supplement: S4 Table — (XLSX) [file pone.0342990.s004.xlsx]

## Sheet: Sheet1
																																		Supplementary Table S4: Tissue-specific expression FPKM data of ZmSTs.
Gene Name	Leaf_0 DAP	Leaf_6 DAP	Leaf_12 DAP	Leaf_18 DAP	Leaf_24 DAP	Leaf_30 DAP	Internode_0 DAP	Internode_6 DAP	Internode_12 DAP	Internode_18 DAP	Internode_24 DAP	Internode_30 DAP	Primary root_7 DAS	Primary root zone 1_7 DAS	Primary root zone 2_7 DAS	Primary root zone 3_7 DAS	Primary root zone 4_7 DAS	Root Cortical Parenchyma_3 DAS	Root stele_3 DAS	Root system_7 DAS	Seminal roots_7 DAS	Immature tassel_V13	Meotic tassel_V18	Silks_R1	Anthers_R1	Immature cob_V18	Prepollination cob_R1	Embryo_16 DAP	Embryo_18 DAP	Embryo_20 DAP	Embryo_22 DAP	Embryo_24 DAP	Endosperm_12 DAP	Endosperm_14 DAP	Endosperm_16 DAP	Endosperm_18 DAP	Endosperm_20 DAP	Endosperm_22 DAP	Endosperm_24 DAP	Seed_2 DAP	Seed_4 DAP	Seed_6 DAP	Seed_8 DAP	Seed_10 DAP	Seed_12 DAP	Seed_14 DAP	Seed_16 DAP	Seed_18 DAP	Seed_20 DAP
ZmERD6L-1	12.5866	14.7299	11.8224	13.1395	9.03338	10.8548	13.9482	14.5198	11.2431	11.6236	9.92235	10.4357	12.128	2.53631	12.4151	11.286	16.8716	16.2427	5.72967	10.9389	6.75522	7.5439	9.14448	3.96657	5.24083	5.32648	6.96304	4.5721	6.23013	6.58511	8.01045	9.86033	0.567048	0.0758949	0.217823	0.894323	0.310166	0.168252	0.3344	6.25109	6.00008	4.61854	4.58171	3.46387	2.7925	2.25748	1.94709	1.56171	1.73321
ZmERD6L-2	0	0	0	0	0	0.017532	0.0342737	0	0	0	0	0	0	0	0	0	0	0	0	0	0	0.0267072	0.0651745	0.134353	73.3256	0	0.0186136	0.0299107	0.009096	0.0171843	0.0492815	0.0606614	0	0	0	0	0	0	0	0.1313	0.135252	0	0	0	0	0	0	0	0
ZmERD6L-3	1.01904	1.12014	1.60343	1.92111	4.55438	12.7881	0.355112	0.557069	0.720449	1.03194	1.22312	2.68044	1.36661	5.63264	3.27405	0.37207	5.59273	0.592063	5.28165	2.12744	0.865854	0.322399	0.234916	0.834599	5.17061	1.007	2.35474	0.283127	0.195194	0.181881	0.313849	0.216558	0.226816	0.203436	0.111587	0.158638	0.165741	0.258974	0.195406	0.798986	1.02097	2.04493	2.09897	1.46355	1.27205	0.447931	0.77487	0.508401	0.421132
ZmERD6L-4	19.9853	16.8948	17.7434	20.4611	20.7276	20.4547	16.4	14.1441	20.3917	18.3652	19.8752	18.4529	20.1537	19.8013	17.4346	17.705	16.9918	31.4436	20.2928	21.3107	21.0711	10.8988	17.8136	28.663	44.6534	11.6232	20.0832	6.85766	6.24186	8.03598	8.57644	11.3574	15.1015	13.6623	10.9053	8.21341	7.47378	6.53886	7.46951	19.4421	20.4785	20.5909	22.8862	25.4696	19.4648	16.9148	13.9027	10.9153	9.07127
ZmERD6L-5	5.267	5.9849	6.65796	8.58865	5.48581	5.14619	2.51482	1.79439	0.480664	0.252082	0.515227	0.308659	0.0557305	0.0135199	0.039234	0.119703	0.0988867	0.172873	0.0579047	0.090896	0.0979143	0.0964389	2.22373	0.0039115	0.775257	0.0345891	0.0406487	0	0	0.0143068	0	0	0.0690961	0.0478452	0	0.0077523	0	0	0	0.0605473	0.0270565	0.0150207	0.0263627	0.043242	0.0145145	0.0287987	0	0.00937225	0.00929
ZmERD6L-6	0.448536	0.317351	0.182099	0.528021	2.17734	11.9613	0.58851	0.337844	4.12658	0.101909	0.0901878	0.384541	14.6827	14.9562	11.5716	13.3876	14.6052	40.7147	37.2957	20.5381	18.2819	1.92154	9.86549	0.190918	0.883812	0.179293	0.283249	0.157077	0.29147	0.258889	0.246796	0.195996	0.0613908	0.180719	0.058388	0.340279	0.437186	0.461677	0.202264	1.20747	0.535283	1.10526	1.644	2.2374	2.30707	2.06216	1.40316	1.74969	1.77408
ZmERD6L-7	6.02785	11.3158	9.10032	10.5767	9.37553	10.7478	10.416	10.1743	7.79474	8.19605	7.04134	10.0164	13.3513	8.34254	13.7038	12.1853	15.3905	13.2119	5.26611	15.1028	10.0335	2.63143	9.0841	7.60845	6.54813	1.90883	5.71789	1.27658	1.95472	2.18571	2.20832	3.00228	3.61074	2.00417	2.63358	3.02175	4.53573	5.79626	6.19914	4.94376	6.59576	4.59045	7.41197	7.22016	4.98333	4.07789	4.43592	4.39592	4.82414
ZmERD6L-8	0.0172215	0.0055684	0	0.0131742	0	0	0	0	0	0	0	0	0	0	0	0	0	0	0	0	0	0.00250843	0	0	0	0	0	0	0	0	0	0	0.00226712	0	0	0	0	0	0.0151045	0	0	0	0.004264	0	0	0	0	0.0047994	0.00964613
ZmERD6L-9	6.02785	11.3158	9.10032	10.5767	9.37553	10.7478	10.416	10.1743	7.79474	8.19605	7.04134	10.0164	13.3513	8.34254	13.7038	12.1853	15.3905	13.2119	5.26611	15.1028	10.0335	2.63143	9.0841	7.60845	6.54813	1.90883	5.71789	1.27658	1.95472	2.18571	2.20832	3.00228	3.61074	2.00417	2.63358	3.02175	4.53573	5.79626	6.19914	4.94376	6.59576	4.59045	7.41197	7.22016	4.98333	4.07789	4.43592	4.39592	4.82414
ZmINT1	1.74048	3.99736	3.66543	7.89555	10.407	13.9443	1.78621	2.11218	3.25395	3.1343	7.86834	9.14267	1.9456	0.122137	1.36709	0.900819	3.6589	0.599115	0.0875344	2.26493	1.2999	0	0.321676	0.01146	1.40472	0.0339244	0.115233	0.871336	0.154698	0.120005	0.183149	0.301953	0.42556	0.0834153	0.185948	0.182118	0.0163488	0.0566359	0.0681812	0.178882	0.180305	0.149693	0.263866	0.441071	0.66713	0.260506	0.362292	0.252224	0.1164
ZmINT2	1.18062	0.97463	2.2032	2.06299	2.91932	1.06408	1.4542	1.30062	1.82907	1.14301	1.18508	1.03917	0.436043	0.669354	0.409315	0.216125	0.0492426	0.0902814	0.139001	0.227259	0.306065	2.38532	2.7763	9.18975	4.29586	1.87586	5.26889	0.833496	0.588202	0.558592	1.08261	1.77002	2.23631	1.22204	3.0023	1.28066	0.688286	0.498846	0.617743	7.33276	8.65206	8.17102	7.73318	6.87014	3.46414	3.27	2.30358	1.63173	0.974013
ZmINT3	0.0466273	0.0517986	0.0543105	0.0355032	0	0.0161474	0.0983848	0.0658697	0	0.0355776	0	0	0.125002	0	0.107058	0.0679882	0.0164821	0	0	0.115199	0.0192588	0	0	0	6.76332	0	0.00901107	0	0	0	0	0	0	0	0	0	0	0	0	0.0219395	0	0	0	0	0	0	0	0	0
ZmINT4	8.66766	10.9664	10.5406	12.2096	10.917	15.0599	6.35801	7.06133	7.45214	7.23775	9.67651	9.87736	6.38788	2.2834	5.80876	5.58655	7.80094	6.49078	3.73694	7.33636	4.61835	2.82743	4.74732	3.10257	6.71276	3.71922	2.97577	2.39013	2.13127	2.36351	1.89797	2.07086	1.64197	1.55597	2.99967	1.83353	1.14315	1.08091	1.38891	5.21372	4.414	5.46674	5.01087	5.30251	3.15238	2.73579	2.80121	2.25763	1.88431
ZmINT5	1.18062	0.97463	2.2032	2.06299	2.91932	1.06408	1.4542	1.30062	1.82907	1.14301	1.18508	1.03917	0.436043	0.669354	0.409315	0.216125	0.0492426	0.0902814	0.139001	0.227259	0.306065	2.38532	2.7763	9.18975	4.29586	1.87586	5.26889	0.833496	0.588202	0.558592	1.08261	1.77002	2.23631	1.22204	3.0023	1.28066	0.688286	0.498846	0.617743	7.33276	8.65206	8.17102	7.73318	6.87014	3.46414	3.27	2.30358	1.63173	0.974013
ZmINT6	1.18062	0.97463	2.2032	2.06299	2.91932	1.06408	1.4542	1.30062	1.82907	1.14301	1.18508	1.03917	0.436043	0.669354	0.409315	0.216125	0.0492426	0.0902814	0.139001	0.227259	0.306065	2.38532	2.7763	9.18975	4.29586	1.87586	5.26889	0.833496	0.588202	0.558592	1.08261	1.77002	2.23631	1.22204	3.0023	1.28066	0.688286	0.498846	0.617743	7.33276	8.65206	8.17102	7.73318	6.87014	3.46414	3.27	2.30358	1.63173	0.974013
ZmINT7	1.18062	0.97463	2.2032	2.06299	2.91932	1.06408	1.4542	1.30062	1.82907	1.14301	1.18508	1.03917	0.436043	0.669354	0.409315	0.216125	0.0492426	0.0902814	0.139001	0.227259	0.306065	2.38532	2.7763	9.18975	4.29586	1.87586	5.26889	0.833496	0.588202	0.558592	1.08261	1.77002	2.23631	1.22204	3.0023	1.28066	0.688286	0.498846	0.617743	7.33276	8.65206	8.17102	7.73318	6.87014	3.46414	3.27	2.30358	1.63173	0.974013
ZmINT8	1.18062	0.97463	2.2032	2.06299	2.91932	1.06408	1.4542	1.30062	1.82907	1.14301	1.18508	1.03917	0.436043	0.669354	0.409315	0.216125	0.0492426	0.0902814	0.139001	0.227259	0.306065	2.38532	2.7763	9.18975	4.29586	1.87586	5.26889	0.833496	0.588202	0.558592	1.08261	1.77002	2.23631	1.22204	3.0023	1.28066	0.688286	0.498846	0.617743	7.33276	8.65206	8.17102	7.73318	6.87014	3.46414	3.27	2.30358	1.63173	0.974013
ZmpGlcT1	27.1483	29.1208	31.0244	26.7124	23.4342	20.6272	15.3646	15.4055	9.52906	10.4357	9.46968	8.77708	9.29615	6.60577	10.467	10.3046	12.9499	9.33573	8.52993	9.09602	8.079	5.31222	7.04743	5.26908	13.6013	5.22741	3.84588	2.19071	3.26717	4.2358	5.49109	5.74713	5.82864	9.50254	6.87878	8.71781	6.14974	5.30963	4.50844	4.07068	5.04264	6.61839	6.79101	5.94074	8.68651	9.43891	10.1564	7.85099	6.10373
ZmpGlcT2	7.84793	7.54136	6.19282	10.7769	6.13481	8.69926	4.4573	4.43311	3.74553	3.83466	4.50466	3.73266	2.20403	1.89922	2.2525	2.24174	2.30752	3.57649	2.59434	2.15608	1.93837	3.45232	3.65904	4.32358	11.2789	4.03501	4.53536	3.1244	3.65965	3.52163	3.49093	3.1385	1.93329	0.797404	1.73399	1.65131	1.10028	1.57731	1.15187	3.717	4.98657	4.49769	3.59515	2.97307	2.34825	2.06418	3.07315	2.17154	1.61139
ZmPLT1	12.4263	19.7306	22.3216	37.3062	68.6513	92.7463	3.63883	3.135	17.3185	16.4978	27.7728	43.1224	62.3387	19.373	19.861	29.8302	54.4556	74.3669	2.99542	47.9669	40.6296	0.570948	3.93534	5.63382	21.772	0.0585197	0.410575	0.14245	0.0325127	0.035072	0.048793	0.0634206	0.0341559	0.0361195	0.0203375	0.0304851	0	0.0136102	0.0404147	1.65361	1.60128	1.82319	3.15858	5.07957	2.2153	1.23346	1.25311	1.26475	0.895779
ZmPLT2	0.000170513	0.160664	0.485778	1.02312	0.378886	0.809951	1.02302e-05	0.000269434	9.28075e-05	4.12436e-05	7.8732e-05	0.000141972	5.46663e-05	6.11293e-05	1.73674e-06	0.000143857	5.44749e-05	0.110414	0	9.68017e-05	0.000110913	3.05114e-05	8.999e-06	4.78319e-05	6.22839e-05	0	0	9.58327e-05	0	0	0	0	3.39033e-05	0	0	0	0	0	0	0	0	0	0	0	0.000131606	0	0	0	2.93778e-05
ZmPLT3	1.89096	2.89371	10.4676	18.8554	9.45831	10.3148	0.166943	0.408638	3.2298	2.53639	2.43841	4.06471	0.0777256	0.00022351	0.000551225	0.0500649	0.654214	0.000208752	0.000170179	0.237362	0.0693022	0	0.0237311	0	0.55554	0	0	0.0200653	0	0	0.00783023	0	9.88894e-05	0.000445525	0.000229506	0.00708627	0.000176811	0	0.0162239	0	3.06554e-05	9.51873e-05	0	0.000185434	0.000518058	0.000192429	0	0.000319361	0
ZmPLT4	12.4263	19.7306	22.3216	37.3062	68.6513	92.7463	3.63883	3.135	17.3185	16.4978	27.7728	43.1224	62.3387	19.373	19.861	29.8302	54.4556	74.3669	2.99542	47.9669	40.6296	0.570948	3.93534	5.63382	21.772	0.0585197	0.410575	0.14245	0.0325127	0.035072	0.048793	0.0634206	0.0341559	0.0361195	0.0203375	0.0304851	0	0.0136102	0.0404147	1.65361	1.60128	1.82319	3.15858	5.07957	2.2153	1.23346	1.25311	1.26475	0.895779
ZmPLT5	0.111865	0.0207999	0	0.041251	0.0396145	0.0439637	0.242882	0.184387	0.178389	0.223492	0.321526	0.282533	1.15833	0.011467	0.732267	0.513685	1.01777	0.182058	0.0806117	1.3233	0.817837	0.017432	0.00492045	0.0114192	0.0138045	0.0147711	0	0	0.0095752	0	0	0	0	0	0.0147948	0.0340101	0.00887947	0	0	0.00975707	0.0104429	0	0	0	0	0	0	0.041516	0.0159312
ZmPLT6	0.744093	0.749803	1.8015	3.9743	20.3004	43.9566	2.67213	1.33557	4.6395	1.18461	6.17301	8.11876	4.72051	1.88879	1.82624	3.52995	9.13435	3.46124	4.5402	3.96522	4.03561	1.24673	2.83503	1.99011	2.42031	0.189248	0.661945	0.020348	0.0538922	0.014264	0	0.0431074	0.0291152	0	0.0163284	0.0204077	0.0098014	0.0137343	0	1.4242	1.52555	1.60586	1.69943	2.69032	1.07444	0.840931	0.382988	1.10162	0.756624
ZmPLT7	3.96495	5.22946	1.86752	2.70275	3.62588	5.01805	10.0018	7.63028	6.19573	6.19735	6.27891	5.16683	13.039	5.35837	7.95211	11.0188	8.61465	4.79517	52.7513	16.3451	14.5402	0.572712	16.3791	7.47204	0.976573	0.17781	4.31692	0.0483587	0.0588531	0.152937	0.17189	0.357217	0.0643557	0	0.16401	0.0630271	0.0280765	0.0111361	0.0167781	4.42312	3.50156	2.6565	2.3463	3.14843	0.667734	0.556294	0.425537	0.530899	0.320473
ZmPLT8	7.08374	8.86014	1.65358	2.10778	1.18254	3.28899	58.4915	58.4571	32.3282	35.7984	35.7487	18.6953	55.307	17.7741	39.9757	39.748	39.2432	19.3554	139.125	56.4917	46.4989	0.074154	3.96191	0.39838	0.928039	0.406804	1.93432	0.111887	0.132647	0.080556	0.0849954	0.116479	0.0284077	0.0463489	0.0429985	0.0308422	0	0	0.0171939	2.70951	2.70125	2.88134	1.13203	1.20966	0.849504	0.128141	0.396421	0.418283	0.18002
ZmPLT9	4.39766	3.52515	2.46301	4.48455	6.89685	7.23604	170.591	181.086	86.1783	119.397	75.547	87.4587	4.20479	0.0562746	0.374792	1.05938	6.2944	0.206973	1.07922	3.03727	0.772444	12.6525	35.8747	5.20563	6.19949	8.2359	14.4812	0.107697	0.0386378	0	0.0212659	0.0153215	0.058021	0	0.0439466	0.0122949	0.0204305	0.00974793	0	10.6992	5.37204	6.36078	3.26481	3.47134	4.26659	0.661533	1.18502	1.03046	0.657249
ZmPLT10	19.2898	18.6599	18.0713	16.8118	26.2477	12.5969	60.1192	49.7147	75.8777	59.1904	71.0424	48.1813	8.21865	0.326212	1.53019	3.96179	10.4366	11.9667	12.8075	9.26383	4.77955	2.8731	11.498	2.56103	7.44599	3.75893	11.6059	1.43342	0.513852	0.279084	0.195394	0.0728541	0.245202	0.161267	0.324301	0.280517	0	0.0131886	0.0361331	14.5057	14.2977	14.8534	10.9493	8.24261	3.41915	1.73418	1.52298	1.64594	1.07642
ZmPLT11	6.61669	10.0551	12.4312	9.87275	15.5661	18.3022	13.8794	11.6096	18.9891	16.0453	14.7355	17.3262	12.7416	13.2273	12.7987	17.1819	16.5744	14.0341	17.2324	12.9804	13.5051	3.89039	19.8901	6.31943	8.24062	4.14627	5.85454	3.55217	3.40129	2.82279	3.17156	2.81992	1.22994	0.327988	0.378678	0.761305	0.227341	0.250779	0.524956	7.17421	8.47717	9.72774	10.7116	11.3528	5.90843	4.42949	1.98591	2.77131	1.69602
ZmPLT12	0.0335833	0.117422	0.251675	0.0524865	0.1667	0.158992	0.0638867	0.0812843	0.134242	0.0869281	0.0562564	0.239862	0.918406	0.961387	0.899324	0.975689	0.972691	0.886843	0.267057	1.21873	0.909339	0	0.00264767	0.00356967	0.0148876	0	0.00649023	0.0859627	0.0353603	0.0439811	0	0.101607	0	0	0.129403	0.0482854	0.0284828	0	0.0277783	0.0158028	0	0.0215218	0.009748	0	0.0228395	0	0	0.0171068	0
ZmPLT13	0.0335833	0.117422	0.251675	0.0524865	0.1667	0.158992	0.0638867	0.0812843	0.134242	0.0869281	0.0562564	0.239862	0.918406	0.961387	0.899324	0.975689	0.972691	0.886843	0.267057	1.21873	0.909339	0	0.00264767	0.00356967	0.0148876	0	0.00649023	0.0859627	0.0353603	0.0439811	0	0.101607	0	0	0.129403	0.0482854	0.0284828	0	0.0277783	0.0158028	0	0.0215218	0.009748	0	0.0228395	0	0	0.0171068	0
ZmPLT14	0	0	0	0	0	0	0	0	0	0	0	0	0.0659859	0.136204	3.3407e-06	1.60625e-06	0.000308474	1.25506e-06	0	0.072128	0.416939	0	0	0.0144175	0	0	0	0	0	0	0	0	0	0	0	0	0	0	0	0.0142191	0	0	0	0.0246434	0	0	0	0	0
ZmPLT15	11.0756	23.5505	15.4846	34.852	44.6159	46.3629	37.194	39.5632	26.4842	45.734	37.574	43.0162	26.8156	12.7005	19.3918	16.0286	21.3128	14.1204	3.07894	25.7884	17.5179	1.79442	2.02126	1.74791	10.6246	0.594795	5.93451	0.856801	0.109264	0.283416	0.796757	1.7132	0.777424	0.614796	8.27221	1.46529	1.88601	1.45387	1.02106	6.22034	6.63694	2.94334	3.25842	4.71549	1.83003	0.863253	1.8129	1.40185	1.12748
ZmPLT16	0.129333	0.240805	0.0726991	0.0490845	0.128225	0.194012	2.66043	1.61618	0.351458	0.484913	0.398991	0.379731	2.56425	0.17785	1.81921	1.44228	1.42902	0.139342	4.41277	2.20393	1.38447	0	0.177321	0.13897	0.00732253	0.0161092	0.0430678	0.0499473	0.0079149	0	0	0.0382964	0	0	3.13083e-05	0	0	0	0	0.0534503	0.00788427	0.0179802	0.0237527	0	0.0173747	0	0	0.0293013	0.00997753
ZmSTP1	80.7537	102.288	65.9909	71.3907	115.22	166.242	3.90421	2.73279	2.08107	4.76141	5.73196	31.6398	29.8065	7.24511	20.8359	25.9795	54.6672	38.7822	0.156687	27.5335	16.6566	0.22141	0.763364	1.49424e-06	7.23454	0.382967	0.0039577	0.848078	0.0780122	0.448166	0.36377	0.197088	0.146116	1.82774e-05	1.80032e-05	0.0323915	9.1251e-06	6.1416e-06	0	0.12372	0.0958686	0.113152	0.181647	0.23756	0.097776	0.358987	0.323609	0.134067	0.377749
ZmSTP2	23.9048	22.0084	19.8616	16.2694	20.877	14.9335	11.9864	7.78996	10.7851	5.84138	10.8017	11.6536	6.45498	0.133381	3.90162	4.33626	8.91102	1.34658	0.0866433	5.84766	2.82515	1.63448	6.29331	3.54136	5.01807	0.746332	2.10507	1.99319	0.582809	0.765731	0.680641	1.26281	6.27762	4.35865	10.3041	3.64616	3.7174	4.64443	3.51133	3.32965	2.91287	2.72861	3.23205	6.55125	6.52192	5.44604	5.02205	5.28627	4.94409
ZmSTP3	0	0.00850351	0	0	0	0	0	0	0	0	0	0	0	0	0	0	0	0	0	0	0	0	0	0	0	0	0	0	0	0	0	0	0	0	0	0	0	0	0	0.00598343	0	0	0	0	0.0130148	0.0107609	0	0.00533277	0
ZmSTP4	0.0694615	0.203546	0.0980817	0.26824	1.30045	2.22893	0.32429	0.685522	1.25623	1.54312	2.93852	4.66991	5.43673	0.171374	3.27388	2.72859	6.12052	3.53835	0.176422	6.07967	3.25782	0.117222	0.46662	0.0639043	0.217674	0.0661493	0.225633	0	0.0152128	0	0	0	0.0211759	0	0	0.00682897	0.0216865	0	0	0.329053	0.29052	0.258032	0.302232	0.585204	0.291875	0.198716	0.321795	0.281849	0.18744
ZmSTP5	1.75663	5.06149	2.17961	4.95057	6.29835	8.88754	0.618672	1.11659	2.54743	3.71832	4.95995	8.11761	6.37434	3.6797	3.06724	5.62678	7.92235	2.92833	0.0777981	6.01507	5.24785	0.131421	5.04134	1.61247	2.35609	0.125937	0.293291	1.35301	0.389926	0.444432	0.357301	0.81829	0.187188	0	0.0873532	0.0422062	0.0331694	0.0117156	0.0160828	0.921899	1.12117	1.74996	1.76946	1.78466	0.570331	0.41176	0.302037	0.264788	0.209084
ZmSTP6	0	0	0	0	0	0	0	0	0	0	0	0	2.22629e-05	0	0	3.18522e-05	0	0	0	2.55458e-08	1.43761e-05	0	4.46613e-05	0	4.05229e-05	0	0	0	0	0	0	0	0	0	0	0	0	0	0	0	0	0	0	0	0	0	0	0	0
ZmSTP7	0	0.0253574	0	0	0	0	0	0.00733778	0	0	0	0	0.755139	1.41971	0.489825	1.07076	0.366463	0.226495	0	1.34719	0.692885	0.0178547	0.211844	0.0259815	0	0	0	0	0	0	0	0.00957053	0.0311032	0	0.0733342	0	0	0	0	0	0.0127307	0.0107022	0.0366722	0	0.0321569	0.0213919	0	0.0112731	0
ZmSTP8	0	0.00867233	0	0	0	0	0	0	0	0	0	0	0	0	0	0	0	0	0	0	0	0	3.26826	0	0.124979	0.00910623	0	0	0	0	0	0	0	0	0.0370113	0	0	0	0	0.006102	0	0	0	0	0.0419409	0.0219483	0	0.00543845	0
ZmSTP9	3.27545	3.06836	3.40438	3.43538	4.5902	4.35169	4.07449	0.635616	2.42363	1.41796	1.64773	2.0475	4.40982	0.913294	3.00046	4.25813	2.27281	0.834396	6.06212	3.01236	3.14679	1.02215	4.07754	5.51138	2.55466	2.10148	3.85341	2.17926	2.59943	2.69499	0.801224	3.07019	1.43906	0.000910409	0.0319096	0.876765	0.00520656	0.0188035	0.0207876	5.18422	2.97085	3.78367	2.81915	1.42533	1.18965	0.000592149	0.000272666	1.19194	0.478189
ZmSTP10	19.2898	18.6599	18.0713	16.8118	26.2477	12.5969	60.1192	49.7147	75.8777	59.1904	71.0424	48.1813	8.21865	0.326212	1.53019	3.96179	10.4366	11.9667	12.8075	9.26383	4.77955	2.8731	11.498	2.56103	7.44599	3.75893	11.6059	1.43342	0.513852	0.279084	0.195394	0.0728541	0.245202	0.161267	0.324301	0.280517	0	0.0131886	0.0361331	14.5057	14.2977	14.8534	10.9493	8.24261	3.41915	1.73418	1.52298	1.64594	1.07642
ZmSTP11	0	0	0.0237247	0	0.0101481	0	0	0	0	0	0	0	0.233234	0	0.191415	0.240188	0.0110019	0	0	0.174714	0.040439	0.0065948	0.0100158	0	22.2851	0.0195536	0.00644913	0	0	0	0	0	0	0	0	0	0	0	0	0.0089686	0.0457221	0	0	0	0	0	0	0	0
ZmSTP12	0.0335833	0.117422	0.251675	0.0524865	0.1667	0.158992	0.0638867	0.0812843	0.134242	0.0869281	0.0562564	0.239862	0.918406	0.961387	0.899324	0.975689	0.972691	0.886843	0.267057	1.21873	0.909339	0.00264767	0	0.00356967	0.0148876	0	0.00649023	0.0859627	0.0353603	0.0439811	0	0.101607	0	0	0.129403	0.0482854	0.0284828	0	0.0277783	0.0158028	0	0.0215218	0.009748	0	0.0228395	0	0	0.0171068	0
ZmSTP13	0.0335833	0.117422	0.251675	0.0524865	0.1667	0.158992	0.0638867	0.0812843	0.134242	0.0869281	0.0562564	0.239862	0.918406	0.961387	0.899324	0.975689	0.972691	0.886843	0.267057	1.21873	0.909339	0	0.00264767	0.00356967	0.0148876	0	0.00649023	0.0859627	0.0353603	0.0439811	0	0.101607	0	0	0.129403	0.0482854	0.0284828	0	0.0277783	0.0158028	0	0.0215218	0.009748	0	0.0228395	0	0	0.0171068	0
ZmSTP14	0.157918	0	0	0	0	0	0	0.113566	0	0	0	0	0.392378	0	0.514265	0.21736	0.293041	0.412512	0	0.470457	0.228918	0	0.103744	0	0	0	0	0	0	0	0	0.0332498	0.0633193	0	0.216178	0.0706643	0.042609	0	0	0	0.0501113	0	0	0.0880235	0.067545	0.201488	0	0.0996092	0.090451
ZmSTP15	0.057995	0.189633	0	0	0	0	0	0	0	0	0	0.00246514	0.266228	0.0879661	0.975631	0.453526	0.54415	1.64606	0.334773	0.304846	0.425618	0	0	0	0.0033354	0.0013771	0	0	0	0	0	0.000496863	0	0	0	0.00079341	0.0008964	0	0.022556	0	0.000168463	0	0	0.00204049	0	0	0	0	0
ZmSUC1	35.4445	38.5708	25.2581	35.3588	29.8595	27.7711	40.4902	43.5765	19.7364	24.5175	19.3698	23.4003	37.821	14.3446	40.2978	29.6768	37.6349	56.2647	44.8737	41.4569	33.1968	11.0838	43.701	2.52838	6.91761	10.9789	8.49447	6.05964	4.90874	6.45839	8.58349	8.71444	6.50138	4.15256	2.08497	3.75945	1.9794	1.82091	1.4325	9.84554	8.96206	23.0321	16.3099	16.3706	14.6206	6.63041	4.02987	6.43637	4.60599
ZmSUC2	4.23638	5.21056	6.04671	6.70233	9.83816	12.1256	8.65335	7.24507	10.7488	9.11912	10.8813	12.5463	6.21101	11.8491	7.48457	9.19133	8.11505	6.09053	10.703	7.10598	9.67746	5.94293	7.11089	7.62908	5.38767	6.23567	8.18523	6.7425	8.6776	6.82185	6.9222	7.7518	6.01527	6.25715	5.79301	5.19626	4.45978	4.38113	4.67758	8.28743	9.12246	8.26041	9.86695	8.69941	7.78514	8.98044	7.97869	5.92492	5.37646
ZmSUC3	115.672	135.874	111.949	99.094	84.7536	98.8172	86.069	88.6844	59.5979	53.188	57.0085	45.5241	8.35463	4.31493	2.10502	4.4545	16.6229	4.89179	30.4244	10.8076	6.11407	0.539699	16.6015	0.542128	16.451	0.240482	6.39035	5.71428	1.72299	1.85452	2.70031	1.94597	3.84365	0.638221	1.45278	0.934682	0.181881	0.340435	0.154981	6.22549	5.14965	1.92447	2.8942	3.76419	4.11292	3.20113	4.13709	2.15926	1.04049
ZmSUC4	1.2633	2.67532	0.533562	0.424204	0.538748	0.482679	2.84676	5.41646	1.82757	2.05992	2.25252	1.57495	0.607232	0.504293	0.808485	0.21379	1.36817	8.99721	5.33855	1.85739	1.29085	0.450182	2.08087	67.5895	0.564446	0.0849687	1.02749	0.0587761	0.0122512	0	0.0238079	0.0352678	2.43409	0.0886484	0.196427	0.0716282	0.0762012	0.0939485	0.0956716	1.60568	0.737703	0.161305	0.172125	1.95134	3.36692	0.726882	0.884453	0.469484	0.175433
ZmSUC5	0	0	0	0	0	0.0288597	0.149814	0.10515	0.0426604	0.0590718	0.036334	0.0210787	0	0	0	0.0106633	0	0.00784233	0	0.0100383	0.0175079	0	0	0.0332453	59.5035	0.0064414	0.0233718	0	0.0120942	0.0107347	0	0.0130771	0.00439988	0	0.0330104	0.0355211	0.0185255	0.0524894	0.0105129	0.0660082	0.0539331	0.0077676	0	0	0	0.0155254	0	0.00703222	0
ZmTMT1	35.6972	15.4182	29.6277	22.535	61.5889	45.8312	38.7328	45.7271	72.8744	36.964	43.5512	26.517	45.0943	121.829	40.7538	75.0714	33.3388	62.7667	82.6315	58.8066	92.3223	22.5418	44.1754	55.3588	39.4402	13.2622	52.0801	12.8752	16.6452	22.9713	23.3012	25.6584	15.5358	9.38625	4.95641	6.42614	4.44733	3.43142	2.70129	57.4098	60.0605	51.2017	49.9209	50.0581	53.334	37.4016	26.1104	22.231	14.1498
ZmTMT2	0.09599	0.187024	0.159724	0.17061	0.0934091	0.243378	0.00447683	0	0	0.0135807	0.0182645	0	0.00705132	0	0.0142288	0.039982	0.0083519	0	0	0	0.0102217	0	0.601362	0.0090597	45.0343	0	0.0048911	0.0286562	0.0557796	0.0366894	0.0835588	0.0506184	0	0	0	0	0	0	0	0.0514483	0.0445061	0	0	0	0	0	0	0.00689942	0
ZmTMT3	7.3872	8.2023	3.51038	5.44332	6.4924	6.2451	11.4113	14.8723	10.2171	11.7174	11.5612	11.9896	10.112	6.78463	8.70403	9.46748	11.2073	6.71695	7.16229	8.74435	6.86476	12.734	14.0427	6.98504	3.14377	14.5998	9.46058	3.56163	5.86525	6.32736	8.39173	6.36838	6.64534	6.08442	3.32735	4.64975	4.79668	5.04947	3.69189	10.2298	9.14833	14.342	11.1573	10.0918	9.88909	6.7131	5.25436	5.39466	5.2124
ZmVGT1	0.144542	1.2759	3.65776	15.5058	14.6163	26.3118	2.95771	4.49272	4.83176	6.88497	6.0438	8.59926	3.79651	2.12786	2.28739	2.554	4.29995	3.60156	3.02083	4.18457	2.75354	3.59851	3.08497	4.11014	6.62692	4.80765	5.41668	0.282211	2.12021	2.47179	5.72363	1.7978	0.323152	0.00721713	0.266499	2.81251	4.09866	0.0116027	0.00986269	4.16363	4.17162	5.12167	3.79648	5.34325	1.46602	0.0821599	0.254346	1.37284	7.1901
ZmVGT2	8.51615	8.99953	8.10125	8.21331	6.58248	7.1037	6.05698	6.80667	6.58734	6.63007	6.12427	5.37707	4.60075	3.88992	4.6737	4.14319	4.05733	4.44523	3.89363	3.76786	3.95403	8.62892	9.64272	6.73265	19.719	9.29731	7.70319	4.79566	6.77329	6.88202	8.18183	7.85596	3.2767	2.95433	1.77523	2.9544	2.42773	2.46788	2.08543	8.75188	9.65731	11.2618	9.8278	8.40723	7.51734	4.76874	3.07891	3.40068	3.5793
[truncated: 2 more columns]
