# Supplementary material for: Exploring structural, functional, evolutionary, and genetic characteristics of sugar transporters in maize and their roles in abiotic stress tolerance
Source: PLoS One. 2026 Feb 26;21(2):e0342990. doi: 10.1371/journal.pone.0342990 (PMC12944759; doi:10.1371/journal.pone.0342990)
Supplement: S5 Table — (XLSX) [file pone.0342990.s005.xlsx]

## Sheet: Sheet1
Supplementary Table S5: FPKM data of ZmSTs under drought stress.
Gene_id	CW_leaf1	CW_leaf2	CW_leaf3	LW_leaf1	LW_leaf2	LW_leaf3
ZmERD6L-1	25.16	16.7	24.28	84.15	39.29	65.15
ZmERD6L-2	0	0	0	0	0	0
ZmERD6L-3	12.77	14.72	27.86	11.42	10.87	6.81
ZmERD6L-4	14.16	5.18	4.66	14.38	9.76	13.32
ZmERD6L-5	9.7	10.11	5.96	4.45	26.72	8.25
ZmERD6L-6	16.58	6.44	5.01	34.56	10.53	50.47
ZmERD6L-7	0	0	0	0	0	0
ZmERD6L-8	0	0	0	0	0	0
ZmERD6L-9	0	0	0	0	0	0
ZmINT1	24.1	26.02	28.68	34.45	20.97	13.91
ZmINT2	9.81	9.68	5.06	4.61	1.86	3.9
ZmINT3	0	0	0.08	0.61	0.18	0.27
ZmINT4	6.66	5.2	6.06	7.35	8.96	11.4
ZmINT5	0	0	0	0	0	0
ZmINT6	0	0	0	0	0	0
ZmINT7	0.77	0	0.79	0	0	0
ZmINT8	0	0	0	0	0.05	0
ZmpGlcT1	37.94	38.32	29.56	24.12	21.19	23.51
ZmpGlcT2	3.6	1.96	1.52	1.33	1.74	1.19
ZmPLT1	0	0	0.1	4.4	2.65	6.62
ZmPLT2	5.51	7.73	8.54	5.63	2.5	6.71
ZmPLT3	0.26	1.35	6.49	6.77	5.1	4.09
ZmPLT4	0.7	0.96	1.2	10.67	6.16	14.66
ZmPLT5	0	0	0.02	0	0	0.19
ZmPLT6	9.38	4.83	4.03	11.09	26.38	24.32
ZmPLT7	9.12	7.74	12.08	18.02	8.67	7.91
ZmPLT8	30.67	40.1	18.51	73.28	48.67	45.9
ZmPLT9	31.18	55.32	12.43	26.45	19.29	34.81
ZmPLT10	5.21	8.5	3.82	2.62	1.13	2.14
ZmPLT11	9.5	10.13	12.99	20.79	38.56	24.26
ZmPLT12	0	0	0.09	0	0.6	0.59
ZmPLT13	0	0	0	0	0.15	0.02
ZmPLT14	0	0	0	0	0	0
ZmPLT15	26.52	22.12	40.31	9.94	33.67	13.31
ZmPLT16	1.23	1.68	1.07	0.4	0.19	0.3
ZmSTP1	13.75	4.98	47.32	249.29	58.02	75.51
ZmSTP2	1.72	1.74	3.2	7.71	17.04	11.7
ZmSTP3	0	0	0	0	0	0
ZmSTP4	0.24	0.73	0.61	0.26	0.46	0.68
ZmSTP5	1.75	1.44	2.48	3.9	12.7	5.28
ZmSTP6	0	0	0	0	0	0
ZmSTP7	2.89	2.05	2.78	4.08	0.95	1.14
ZmSTP8	0	0	0	0	0	0
ZmSTP9	1.58	7.35	1.92	13.59	3.18	9.01
ZmSTP10	1.36	1.21	3.69	1.87	3.15	1.56
ZmSTP11	0	0	0	0	0.06	0
ZmSTP12	6.25	12.77	11.6	24.36	9.39	14.46
ZmSTP13	0	0	0	0	0	0
ZmSTP14	0.87	3.82	2.67	3.58	2.32	3.58
ZmSTP15	0	0	0	0	0	0
ZmSUC1	26.77	24.98	21.25	7.86	21.32	7.53
ZmSUC2	7.44	5.18	8.36	18.42	24.04	18.67
ZmSUC3	516.4	321.33	526.85	944.5	844.5	1064.51
ZmSUC4	97.02	160.79	99.18	26.27	34.13	38.02
ZmSUC5	0	0	0	0	0	0
ZmTMT1	1.03	16.95	7.44	5.87	13.44	14.23
ZmTMT2	0	0	0	0.1	0	0
ZmTMT3	4.58	4.46	3.45	3.25	4.38	5.63
ZmVGT1	19.43	8.61	11.83	18.53	15.82	18.69
ZmVGT2	10.98	8.57	6.18	7.05	11.36	8.37
