# Supplementary material for: Exploring structural, functional, evolutionary, and genetic characteristics of sugar transporters in maize and their roles in abiotic stress tolerance
Source: PLoS One. 2026 Feb 26;21(2):e0342990. doi: 10.1371/journal.pone.0342990 (PMC12944759; doi:10.1371/journal.pone.0342990)
Supplement: S6 Table — (XLSX) [file pone.0342990.s006.xlsx]

## Sheet: Sheet1
Supplementary Table S6: FPKM data of ZmSTs under salinity stress.
Gene Name	SS_W_R1	SS_W_R2	SS_W_R3	SS_S_R1	SS_S_R2	SS_S_R3	SS_W_S1	SS_W_S2	SS_W_S3	SS_S_S1	SS_S_S2	SS_S_S3	ST_W_R1	ST_W_R2	ST_W_R3	ST_S_R1	ST_S_R2	ST_S_R3	ST_W_S1	ST_W_S2	ST_W_S3	ST_S_S1	ST_S_S2	ST_S_S3
ZmERD6L-1	13.3368	13.7209	14.057	13.5029	14.3376	14.3447	20.1945	19.7199	17.4796	17.5509	16.6024	17.7826	17.8571	16.9659	17.4024	19.9285	16.8775	19.9007	16.7904	17.197	17.0185	17.2305	17.5659	17.0096
ZmERD6L-2	0	0	0	0	0	0	1.28799	1.25568	1.30998	0.631553	0.707775	1.13493	0	0	0	0	0	0	0	0	0	0	0	0
ZmERD6L-3	12.5637	13.4517	11.8262	16.3058	15.3052	15.853	10.2473	9.70483	8.96072	10.5923	11.9101	11.6492	12.4151	11.7773	12.3389	13.4755	12.0527	12.8402	11.6847	11.2335	10.733	7.65299	7.20335	8.4414
ZmERD6L-4	37.4132	38.5512	37.2199	53.9652	52.2508	52.8238	30.223	32.251	29.6089	46.8426	45.3051	45.9514	44.2761	42.0238	41.4242	44.6217	44.715	43.6212	28.9403	29.1192	27.1676	32.5094	33.3661	33.556
ZmERD6L-5	0.0864657	0.0237621	0	0	0.0656144	0.0940548	15.1351	15.77	14.8463	20.9691	21.6043	20.5351	0.0458386	0.0637883	0.0629337	0.0658671	0.0275761	0.0503811	80.3521	78.2124	79.9288	34.9571	36.7098	34.9323
ZmERD6L-6	45.7659	44.5629	46.9222	50.3513	48.9015	49.9153	10.7812	9.13866	9.96154	19.6833	21.3998	17.9193	53.0803	55.6595	56.1461	63.1015	66.0744	61.457	12.2022	11.0381	11.9087	12.1591	12.1008	12.3254
ZmERD6L-7	0	0	0	0	0	0	0	0	0	0	0	0	0	0.037099	0	0	0.0962289	0	0	0	0.0810571	0.045314	0	0
ZmERD6L-8	0	0	0	0	0	0	0	0	0	0	0	0	0	0	0	0	0	0	0	0	0.286402	0	0	0
ZmERD6L-9	0	0	0	0	0	0	0	0	0	0	0	0	0.378115	0	0	0.543326	0	0	0	0.181378	0.191607	0	0.19436	0
ZmINT1	36.3626	39.3236	37.0601	45.7539	50.6838	48.4571	23.5935	19.2507	22.6482	28.6099	31.3371	23.0117	15.3959	21.4426	21.4386	16.305	18.3379	16.0288	20.7019	19.2425	20.4061	21.0622	21.6339	18.3427
ZmINT2	1.33057	1.37661	1.10123	1.75938	1.42546	1.63892	5.76204	5.76344	5.74773	4.14658	4.18233	4.21177	0.560159	0.481178	0.588667	0.357739	0.574126	0.61567	6.58235	7.24501	7.27514	6.01833	5.90801	5.21347
ZmINT3	0.0694652	0.0859052	0.172475	0.215731	0.289924	0.396701	0.358709	0.101626	0.137623	0.0713824	0.25777	0.188698	0.165717	0.307479	0.1264	0.238124	0.365545	0.303565	0.128866	0.132488	0.111968	0.187783	0.113577	0.181058
ZmINT4	10.5378	10.9	11.5882	12.3806	11.9024	10.6667	11.8987	11.3483	10.8639	12.082	12.3285	11.9651	20.7165	20.083	19.956	18.7678	20.5614	18.3776	13.4671	14.3852	14.9212	12.6827	14.3779	15.0472
ZmINT5	0	0	0	0	0	0	0	0	0	0	0	0	0	0	0	0	0	0	0	0	0	0	0	0
ZmINT6	0	0	0	0	0	0	0	0	0	0	0	0	0	0	0	0	0	0	0	0	0	0	0	0
ZmINT7	0	0.180736	0	0	0	0	0.174159	0	0	0	0.244044	0.0850716	0	0	0	0	0	0.0958004	0.162673	0.0836222	0	0	0	0
ZmINT8	0	0	0.272152	0	0.249534	0	0	0	0	0	0	0	0	0	0	0	0	0	0	0	0	0	0	0
ZmpGlcT1	19.364	19.4133	19.0757	21.582	21.2112	20.5664	28.6544	29.9501	26.1245	27.3663	26.9947	30.2298	21.941	20.253	19.9615	16.7979	15.903	16.779	33.0756	33.5401	30.9887	31.7022	32.0002	34.3698
ZmpGlcT2	5.39934	4.92003	4.59803	4.74049	4.3884	4.53244	4.07499	4.20938	4.00857	4.85725	4.99839	4.99559	3.20888	3.20756	3.11288	3.2255	3.23552	3.01771	7.0326	6.74242	6.09207	6.55532	6.49323	6.64155
ZmPLT1	126.615	137.26	129.769	185.709	183.552	178.915	47.977	47.8263	50.8706	44.4731	44.6902	35.9696	145.154	164.1	167.9	130.009	130.027	122.406	11.7362	10.0292	9.77623	14.2777	14.1396	12.6823
ZmPLT2	0.120114	0.0990274	0.0397642	0.895265	0.984403	0.744742	11.1455	9.36607	10.3183	5.4638	5.33077	5.36968	0.840534	0.832949	0.804305	1.70189	1.42504	1.6167	10.9631	10.4831	9.58352	9.93582	9.42665	9.20434
ZmPLT3	22.9756	25.6588	24.3271	43.7116	45.6557	46.2626	98.2717	93.5067	92.0825	91.8691	97.1978	81.3583	10.5334	13.7501	14.7603	14.6893	14.9167	13.7543	6.0237	5.9694	5.33771	4.9645	4.64777	4.78673
ZmPLT4	49.4717	54.9514	50.7465	80.419	81.1485	79.4425	44.5343	43.8023	42.4246	41.8594	42.1353	39.9008	47.8289	46.6836	47.0826	45.0089	45.1229	44.3294	25.1042	25.2627	24.0336	46.684	45.5017	48.1039
ZmPLT5	2.10383	2.78496	2.20716	2.39261	2.83321	2.27237	0.141243	0.325125	0.46964	0.202995	0.153938	0.183982	22.2199	25.9915	28.7489	15.9587	17.1238	13.5965	0	0.135635	0.0955231	0.0801015	0.0242239	0.0257444
ZmPLT6	16.1617	17.8073	17.8761	28.4366	30.2139	29.0687	46.8793	43.311	44.8368	104.917	104.864	94.8253	17.0561	19.7977	20.2802	24.2413	25.1007	25.7762	35.6066	33.6059	35.7032	28.1102	24.5402	27.1036
ZmPLT7	41.0766	40.2884	39.479	36.303	38.5344	37.108	14.3244	11.9778	11.7934	14.8451	15.5802	13.9217	24.6327	29.4085	31.0349	15.761	21.6033	17.7365	2.05975	1.61937	2.21826	4.24574	5.2249	4.29636
ZmPLT8	75.9158	79.1273	80.0579	57.516	56.514	52.864	38.6969	34.9648	37.2819	23.2748	24.2592	23.4062	57.1922	61.3586	64.6875	41.2809	48.5574	37.3745	36.6224	36.7373	38.0223	43.5316	43.4668	42.0306
ZmPLT9	1.03863	0.925719	0.836371	3.63655	3.11004	3.66417	21.944	21.2933	20.0209	21.3651	21.2706	19.2812	2.23222	2.77498	2.86039	3.99875	3.92122	3.72921	2.10384	3.04099	2.71478	7.13303	6.35668	6.51178
ZmPLT10	38.3289	38.9121	37.3174	74.2109	73.703	71.9509	40.6248	42.5774	40.4994	79.8358	78.7099	69.5566	2.44131	3.56886	3.45334	10.2287	11.2746	10.2451	20.0889	19.2812	20.5186	32.945	33.8694	32.816
ZmPLT11	21.5333	21.7851	21.614	26.4378	24.9161	24.8695	6.67681	6.02614	5.75716	10.832	10.0609	9.69218	22.032	19.0209	19.63	18.0311	17.5133	19.256	3.4882	4.32883	4.03722	2.97362	3.22184	3.11466
ZmPLT12	3.23834	3.42435	3.51528	4.39343	4.80797	4.70952	0.130498	0.102991	0.14877	0.0482278	0.0696624	0.0910637	4.14262	3.35847	3.65507	1.87697	1.93087	2.37912	0.139305	0.107415	0.151297	0.148016	0.0383677	0.142716
ZmPLT13	3.1599	3.25645	4.46394	2.90051	3.1834	2.6446	0.086564	0	0.0431746	0	0.0404334	0	2.92434	4.1398	3.4697	2.0336	2.63237	2.80939	0.0606414	0.0207818	0.0439078	0.0490922	0.0445387	0
ZmPLT14	6.59635	7.00244	7.56098	11.1363	11.5617	10.5248	0	0	0	0	0	0	3.66717	5.1247	4.63117	7.84864	7.26071	8.39278	0	0	0	0	0.0238609	0
ZmPLT15	194.505	189.824	196.662	173.124	173.946	166.735	174.082	168.448	169.334	123.248	127.316	110.865	55.607	61.1577	60.8614	63.1796	63.287	64.8527	58.0641	58.0223	59.2829	54.5597	53.5184	51.0945
ZmPLT16	13.9863	14.8974	14.7954	13.6656	12.0042	11.1481	2.60541	2.63414	3.77102	3.52425	3.24525	3.24406	7.49135	9.1084	8.89276	14.0834	14.6123	14.3598	2.38587	2.60009	2.74673	2.89722	3.62732	3.2963
ZmSTP1	47.2065	49.5501	46.1026	83.1165	72.6011	82.8689	89.1354	81.349	89.9908	93.7187	93.1688	82.4598	17.0113	18.7887	19.7955	28.2265	26.4237	25.4332	22.0516	21.239	23.3526	38.998	37.481	35.9704
ZmSTP2	40.5964	40.549	41.7211	39.1852	41.5408	43.4089	54.5443	55.1011	54.3786	35.9787	34.3111	31.2104	26.7648	30.741	30.3571	23.3326	24.9775	23.5874	46.6803	44.1609	43.5001	44.284	44.0939	45.9622
ZmSTP3	0	0	0	0	0	0	0	0	0	0	0	0	0	0	0	0	0	0.0239761	0	0	0	0	0	0
ZmSTP4	14.3148	15.8511	15.8472	14.9624	13.2147	13.6283	3.50557	3.34305	3.41361	2.53711	2.61209	2.73165	12.5737	14.1645	15.8865	13.2055	13.4699	13.5442	3.80063	3.38644	3.42925	3.81049	3.84355	3.49148
ZmSTP5	20.9153	22.4447	20.4854	26.2744	24.3465	24.343	13.952	13.0335	12.7464	9.81183	9.17426	9.0428	18.6883	21.5515	22.4831	16.8635	16.0689	16.6409	14.6345	14.2436	13.5583	13.085	12.0572	11.8511
ZmSTP6	0	0	0	0	0	0	0	0	0	0	0	0	0	0	0	0	0	0	0	0	0	0	0	0
ZmSTP7	1.74725	1.46535	1.86994	2.13843	1.94313	1.54834	0	0.022036	0.0238731	0	0	0.0233808	2.41951	3.40028	3.22317	2.01945	2.56524	1.57977	0.178834	0.0229824	0.0485571	0	0	0
ZmSTP8	0	0	0	0	0	0	0	0	0	0	0	0	0	0.0205946	0	0.0212658	0	0	0.0414305	0	0	0	0	0
ZmSTP9	0.58068	0.478738	0.48059	1.33105	0.991458	0.90799	1.11485	1.13269	1.07373	1.35916	1.47243	1.3896	0.577198	0.321288	0.369814	0.700379	0.324089	0.697837	1.41836	1.4213	1.36496	1.06829	0.909862	1.0931
ZmSTP10	13.0129	13.3651	14.22	17.633	16.8374	16.6262	9.95252	9.98664	9.28111	5.39416	5.05797	4.74171	6.47184	7.95661	9.00585	4.5868	5.1279	4.12526	14.7953	16.0356	15.1802	9.97685	10.2595	10.022
ZmSTP11	0.283149	0.0718279	0.144212	0.0386527	0.148754	0.0888464	0	0	0	0	0	0	0	0	0	0	0	0	0.0161624	0	0	0	0	0
ZmSTP12	15.0559	14.9941	15.1422	21.5972	21.6107	20.9455	12.2422	12.3276	12.0392	11.4334	9.94127	9.99482	2.72791	3.35424	3.64618	3.02802	2.50071	3.26	1.53542	1.82782	2.30392	0.662388	0.489662	0.37847
ZmSTP13	6.50423	6.56253	5.28059	9.7013	8.67278	8.1111	0.393694	0.249216	0.417262	2.46132	2.16073	2.13943	1.65018	1.46236	1.75837	1.79314	2.104	2.16562	0.0229832	0	0.0249616	0.0837269	0.101281	0.0269096
ZmSTP14	2.57814	2.64014	2.60543	3.34716	3.29502	3.34317	2.3069	1.5881	2.23666	5.22423	5.47831	4.44424	3.92765	2.92302	3.71347	5.18897	5.06323	5.55026	0.382622	0.351966	0.240587	0.24454	0.110929	0.0943133
ZmSTP15	0.299843	0.494407	0.441173	0.35474	0.252817	0.29898	0.052935	0.0243701	0	0.0228236	0.0247256	0	1.00673	1.49926	1.33368	0.304549	0.0956275	0.0582366	1.53277	1.39792	0.993456	1.35092	1.52522	1.21571
ZmSUC1	63.7378	63.1727	62.1253	59.9616	58.1624	58.1074	84.5161	83.8818	83.6044	87.7193	87.3124	86.8073	65.3263	72.6479	71.0145	58.2257	58.7429	60.1314	86.4078	86.519	85.3131	93.771	91.9014	90.5781
ZmSUC2	15.7392	16.1113	15.5441	19.1208	17.7953	17.3389	8.40865	9.70493	8.65566	13.8941	14.2837	12.5271	15.0527	17.1597	15.469	20.5353	17.7473	21.142	9.12394	9.26751	8.78562	9.63261	9.29183	9.52629
ZmSUC3	65.7291	65.4973	68.6747	64.9188	65.946	67.3147	341.785	331.373	345.933	270.526	260.185	260.954	51.0779	53.9203	57.1266	37.2118	39.3667	40.6787	131.812	133.626	137.84	231.981	230.3	214.081
ZmSUC4	23.2986	22.3706	24.5806	15.3152	13.9041	14.9693	20.4241	19.4691	19.7573	20.808	20.0993	21.0193	10.2837	10.4008	11.563	9.00242	9.89358	8.83384	4.01929	4.17178	4.36528	11.4662	12.4366	10.8529
ZmSUC5	0.117859	0.0323894	0.0325147	0.313735	0.11925	0.128203	0	0	0	0.107655	0	0	0.093722	0	0.0285944	0.0897816	0.22553	0.240356	0.0583048	0	0	0	0.128468	0
ZmTMT1	51.2275	51.1565	49.0563	65.3869	66.118	65.2159	111.543	113.133	104.594	66.7132	65.0863	71.7678	56.8864	50.2668	51.0443	45.871	46.5098	47.0601	21.4106	21.9308	23.0959	37.8201	37.3825	35.6462
ZmTMT2	0.0313367	0.103341	0.103741	0.139028	0.118899	0.230088	0.0746856	0.137534	0.0993336	0.128806	0.186054	0.170249	0.573138	1.01719	0.593015	0.1671	0.239858	0.0821655	0.418561	0.310789	0.202041	0.282371	0.230562	0.27226
ZmTMT3	10.649	10.0806	10.2845	9.65294	9.82505	10.3628	8.35044	8.59656	7.57688	7.95655	8.00554	7.4325	9.77183	10.4333	9.49056	10.5982	9.38239	9.64207	7.2881	7.42276	7.19926	8.78107	8.70563	8.5465
ZmVGT1	24.9117	28.4011	26.304	29.7569	28.1831	29.5937	26.795	28.3618	26.8617	35.5805	36.7092	39.1726	26.9162	25.6088	24.7761	25.9675	26.3172	26.2241	13.5657	14.2218	12.5844	14.9578	16.5752	14.8605
ZmVGT2	10.7798	11.1437	10.547	11.0666	11.2716	12.2714	10.5058	13.0199	11.5061	10.7339	10.6826	11.3337	11.3465	10.3106	10.3397	12.7951	11.3533	11.631	25.4082	24.7675	24.026	24.4533	25.5497	25.6106
