# Supplementary material for: Exploring structural, functional, evolutionary, and genetic characteristics of sugar transporters in maize and their roles in abiotic stress tolerance
Source: PLoS One. 2026 Feb 26;21(2):e0342990. doi: 10.1371/journal.pone.0342990 (PMC12944759; doi:10.1371/journal.pone.0342990)
Supplement: S7 Table — (XLSX) [file pone.0342990.s007.xlsx]

## Sheet: Sheet1
Supplementary Table S7: FPKM data of ZmSTs under nitrogen starvation stress.
Gene Name	HN-division zone-R1	HN-division zone-R2	HN-elongation zone-R1	HN-elongation zone-R2	LN-division zone-R1	LN-division zone-R2	LN-elongation zone-R1	LN-elongation zone-R2
ZmERD6L-1	4.73955	4.64581	4.9552	7.94531	4.09553	4.96741	8.80366	9.89297
ZmERD6L-2	0.0424645	0	0.0472526	0.0556912	0.0340933	0.0732346	0.102245	0.159427
ZmERD6L-3	5.02791	4.97439	13.4355	10.7349	6.85388	3.53783	22.1017	20.3448
ZmERD6L-4	25.8772	27.7766	35.2962	32.7001	16.4729	14.8986	27.6407	28.3609
ZmERD6L-5	0.0905127	0.188642	0.290158	0.242254	0.0288566	0.0465911	0.358628	0.233722
ZmERD6L-6	1.53954	1.84514	0.7838	0.265948	0.836185	0.883288	1.24852	1.16547
ZmERD6L-7	1.84262	1.82187	0.286133	0.337661	2.10217	2.85542	0.394664	0.192889
ZmERD6L-8	1.84262	1.82187	0.286133	0.337661	2.10217	2.85542	0.394664	0.192889
ZmERD6L-9	1.84262	1.82187	0.286133	0.337661	2.10217	2.85542	0.394664	0.192889
ZmINT1	0.0322139	0.177445	1.04082	0.888917	0.0258956	0	0.0272217	0.150293
ZmINT2	0.62471	0.723518	1.24138	1.64318	0.961273	0.796432	1.46993	1.3984
ZmINT3	0.0438659	0.0402158	0.146407	0.460114	0.035213	0	0.222058	0.202125
ZmINT4	3.16869	2.89635	5.69114	7.98837	3.56468	4.16678	8.61012	8.90867
ZmINT5	0.0438659	0.0402158	0.146407	0.460114	0.035213	0	0.222058	0.202125
ZmINT6	0.0438659	0.0402158	0.146407	0.460114	0.035213	0	0.222058	0.202125
ZmINT7	0.0438659	0.0402158	0.146407	0.460114	0.035213	0	0.222058	0.202125
ZmINT8	0.0438659	0.0402158	0.146407	0.460114	0.035213	0	0.222058	0.202125
ZmpGlcT1	2.62222	3.21101	5.01635	3.06312	2.92813	2.5025	4.93233	4.96509
ZmpGlcT2	1.96323	2.96978	3.36822	1.2604	3.24314	1.48894	3.09465	3.38303
ZmPLT1	0.0277676	0.025504	0.0619023	0	0.0446663	0	0	0.0510621
ZmPLT2	0	0	0.0406179	0.0478917	0.0293079	0	0	0
ZmPLT3	0.0350208	0.0321392	0	0.0459914	0	0	0	0
ZmPLT4	0.182211	0.0836539	0.10152	0.0399158	0.0732525	0	0.282354	0.474859
ZmPLT5	0.0718768	0	0	0	0	0.0300483	0	0
ZmPLT6	1.08952	1.10044	9.82423	13.716	1.76788	2.12767	22.6089	17.4159
ZmPLT7	1.04581	1.10907	7.49351	16.7846	0.548238	0.579629	14.5117	17.1572
ZmPLT8	2.77457	4.3673	8.49362	20.558	0.931554	1.7867	6.51995	7.62819
ZmPLT9	1.74477	2.38252	8.05271	8.67327	1.16991	1.90965	4.96086	7.77222
ZmPLT10	1.96314	1.64739	1.04529	1.40912	2.7546	4.54545	5.68186	4.41191
ZmPLT11	4.73955	4.64581	4.9552	7.94531	4.09553	4.96741	8.80366	9.89297
ZmPLT12	3.8975	3.31737	2.80565	3.37598	4.62085	3.88453	4.6246	3.44542
ZmPLT13	0.0802315	0	0.0446499	0.0526334	0.0644341	0	0.169314	0.0369494
ZmPLT14	0	0	0	0	0	0.0708066	0.107354	0
ZmPLT15	3.20518	2.44018	22.3621	32.4645	0.47498	1.05193	16.7529	14.9824
ZmPLT16	0.0833483	0.145868	0.752311	0.840714	0	0	1.01943	0.73236
ZmSTP1	1.85412	1.86237	0.16144	0.304706	3.82077	4.46402	0.357891	0.213139
ZmSTP2	0.575629	0.769165	1.08782	1.92736	0.912255	0.789315	3.0758	2.04533
ZmSTP3	0	0	0.0787755	0.0464446	0	0	0	0.0651091
ZmSTP4	0.088689	0.135737	0.131782	0.310901	0.0950883	0.247537	0.0999615	0.217511
ZmSTP5	0	0	0	0	0	0	0	0
ZmSTP6	0	0	0	0	0	0	0	0
ZmSTP7	0	0	0	0	0.0616725	0	0	0.0353498
ZmSTP8	0	0	0	0	0	0	0	0
ZmSTP9	8.44363	8.14394	24.1628	39.3863	7.92961	9.35206	33.2194	27.9272
ZmSTP10	0.0372108	0.0341402	0	0	0	0.0278407	0	0
ZmSTP11	0	0	0	0	0	0	0	0
ZmSTP12	0.271459	0.498307	0.491337	0.311996	0.241041	0.202038	2.0776	1.73465
ZmSTP13	0	0.0353425	0.0428893	0.15169	0.0309468	0.0321934	0	0.0354778
ZmSTP14	1.3445	0.493628	0.0748807	0.0883066	0.729412	0.590488	0.0283981	0.123723
ZmSTP15	0	0	0	0	0	0	0	0
ZmSUC1	6.21149	6.43885	16.5024	15.7517	4.83811	5.53057	22.2415	21.9206
ZmSUC2	6.63585	9.20821	10.89	9.14941	8.99434	6.76456	15.1832	14.0963
ZmSUC3	1.53433	1.74605	7.6902	9.42917	0.536213	0.753588	5.49797	9.20903
ZmSUC4	2.44755	2.44394	6.9204	9.12788	0.91014	0.973228	3.25819	4.58706
ZmSUC5	0.065617	0	0	0	0	0.0549019	0	0.0301876
ZmTMT1	0.0184431	0.0678305	0.102901	0.194353	0.0148498	0.0464459	0.19264	0.135481
ZmTMT2	0	0	0	0	0	0	0	0
ZmTMT3	6.2595	7.83103	7.96727	5.93364	10.2537	8.11405	12.5764	12.7344
ZmVGT1	13.1947	14.6172	9.21747	11.6423	16.5853	15.7842	12.2214	10.1126
ZmVGT2	9.306	14.1208	18.5689	10.56	13.2091	10.295	16.3708	19.6027
