# Supplementary material for: Exploring structural, functional, evolutionary, and genetic characteristics of sugar transporters in maize and their roles in abiotic stress tolerance
Source: PLoS One. 2026 Feb 26;21(2):e0342990. doi: 10.1371/journal.pone.0342990 (PMC12944759; doi:10.1371/journal.pone.0342990)
Supplement: S8 Table — (XLSX) [file pone.0342990.s008.xlsx]

## Sheet: Sheet1
Supplementary Table S8: FPKM data of ZmSTs under heat stress.
Gene Name	CF1-1	CF1-2	CF1-3	CM-1	CM-2	CM-3	CQ-1	CQ-2	CQ-3	F1-1	F1-2	F1-3	M-1	M-2	M-3	Q-1	Q-2	Q-3
ZmERD6L-1	2.43	3.53	3.77	2.4	2.45	2.73	3.75	3.81	3.44	5.61	7.28	6.49	3.79	3.92	3.91	18.35	18.11	14.51
ZmERD6L-2	0	0	0	0	0	0	0	0	0	0	0	0	0	0	0	0	0	0
ZmERD6L-3	36.14	33.01	29.1	29.14	29.92	25.91	38.73	36.81	38.49	10.31	11.55	6.59	9.76	9.39	10.12	35.75	17.96	9.15
ZmERD6L-4	10.73	8.68	9.88	10.44	14.69	12.14	9.65	9.42	10.1	17.43	17.55	16.85	17.41	20.32	16.86	15.96	16.78	12.09
ZmERD6L-5	26.51	27.81	29.23	31.57	30.71	41.31	26.33	19.25	27.03	7.41	6.25	7.58	5.69	12.8	8.77	1.07	2.23	2.69
ZmERD6L-6	9.27	5.06	14.4	6.49	4.77	4.99	12.65	9.46	13.83	6.11	5.9	6.53	4.76	7.16	5.01	20.7	12.86	8.93
ZmERD6L-7	0	0.6	0	0	0.22	0	0.15	0	0.08	8.62	10.05	5.74	3.68	3.35	0.8	6.53	3.34	3.03
ZmERD6L-8	0	0.6	0	0	0.22	0	0.15	0	0.08	8.62	10.05	5.74	3.68	3.35	0.8	6.53	3.34	3.03
ZmERD6L-9	0	0.6	0	0	0.22	0	0.15	0	0.08	8.62	10.05	5.74	3.68	3.35	0.8	6.53	3.34	3.03
ZmINT1	2.21	3.63	2.22	4.79	4.02	5.17	1.44	3.02	1.59	43.18	35.29	24.61	37.88	43.03	49.5	79.47	75.64	68.32
ZmINT2	12.46	12.19	11.18	12.63	11.19	14.06	19.26	14.57	16.45	5.58	3.58	5.64	7.08	8.53	6.6	2.9	2.82	4.64
ZmINT3	0	0	0	0.04	0	0	0	0	0.05	0	0.05	0	0.05	0	0	0	0	0
ZmINT4	4.95	4.16	4.63	3	3.91	4.83	6.22	6.56	6.75	6.44	7.18	5.38	4.2	4.78	4.08	14.02	12.32	8.9
ZmINT5	0	0	0	0.04	0	0	0	0	0.05	0	0.05	0	0.05	0	0	0	0	0
ZmINT6	0	0	0	0.04	0	0	0	0	0.05	0	0.05	0	0.05	0	0	0	0	0
ZmINT7	0	0	0	0.04	0	0	0	0	0.05	0	0.05	0	0.05	0	0	0	0	0
ZmINT8	0	0	0	0.04	0	0	0	0	0.05	0	0.05	0	0.05	0	0	0	0	0
ZmpGlcT1	49.45	52.61	50.11	50.87	46.16	52.06	51.18	49.54	45.47	24.63	22.06	25.41	26.95	30.56	29.74	19.25	15.92	20.21
ZmpGlcT2	10.92	11.55	10.15	7.66	6.05	8.37	13.75	13.78	12.96	13	14.49	12.32	9.14	7.89	7.98	18.54	12.38	9.84
ZmPLT1	0.41	0.07	0.11	0.36	0.61	0.7	0.39	0.53	0.2	0.03	0	0.03	0.07	0	0.04	0.54	0.61	0.25
ZmPLT2	6.66	8.22	6.57	7.87	7.66	8.12	8.75	8.4	8.76	4.32	3.47	3.55	3.59	3.93	4.89	3.65	2.96	4.73
ZmPLT3	8.95	5.1	10.49	10.57	18.99	12.46	6.03	4.58	5.13	1.48	2.45	0.89	1.04	2.14	2.19	12.51	14.69	13.4
ZmPLT4	0.69	0.89	1.16	0.58	0.38	0.97	1.69	1.67	1.83	11.72	17.03	13.48	10.52	9.49	8.68	23.29	21.52	16.77
ZmPLT5	0.04	0.09	0.05	0	0.07	0	0	0	0	0	0	0.08	0	0.08	0	0.25	0.09	0
ZmPLT6	32.76	24.38	30.08	29.49	26.82	41.1	20.19	19.28	22.19	35.49	38.45	24.54	32.15	30.18	34.57	96.23	85.51	63.04
ZmPLT7	0.85	1.2	1.37	0.83	0.75	0.92	0.71	0.88	0.74	3.56	2.65	2.83	2.9	2.86	2.69	3.05	3.28	2.33
ZmPLT8	20.49	22.73	20.04	19.98	21.78	21.34	25.08	21.83	22.24	5.29	3.22	6.64	5.36	5.01	7.75	5.14	5.09	5.2
ZmPLT9	3.35	3.62	2.13	2.92	3.09	2.44	8.9	6.99	6.9	2.48	1.89	4.26	2.36	3.48	3	0.18	0.27	0.52
ZmPLT10	13.05	17.41	13.89	34.07	41.41	39.02	7.72	6.15	5.34	22.02	13.78	17.01	28.98	38.45	41.28	3	2.55	4.45
ZmPLT11	2.43	3.53	3.77	2.4	2.45	2.73	3.75	3.81	3.44	5.61	7.28	6.49	3.79	3.92	3.91	18.35	18.11	14.51
ZmPLT12	0.3	0.42	0.25	0.04	0.04	0.04	0.37	0.67	0.26	0.46	0.8	0.64	0.1	0.04	0.05	0.96	0.21	0.94
ZmPLT13	0	0.05	0.05	0	0	0	0	0	0	0	0	0	0	0	0	0	0	0
ZmPLT14	0	0	0	0	0	0	0	0	0	0	0	0	0	0	0	0	0	0
ZmPLT15	19.44	15.76	15.09	12.99	17.67	12	19.84	26.34	19.53	15.89	21.34	17.05	14.58	15.19	16.67	33.67	26.11	28.66
ZmPLT16	0.25	0.45	0	0.47	0.08	0.13	0.28	0.43	0.43	0.08	0.24	0.21	0.09	0.6	0.28	0.04	0.05	0
ZmSTP1	33.55	23.17	43.61	37.18	59.19	45.06	5.1	4.95	6.19	1.95	1.44	1.25	4.86	4.83	7.22	30.28	11.95	6.66
ZmSTP2	5.18	2.61	3.95	3.81	3.73	3.54	3.23	3.61	3.14	1.63	1.03	1.62	1.27	2.23	2.1	0.92	1.58	1.6
ZmSTP3	0	0	0	0	0	0	0	0	0	0	0	0	0	0	0	0	0	0
ZmSTP4	0.17	0.51	0.35	0.88	1.1	0.84	0.06	0.03	0.14	0.49	0.49	0.4	1.16	1.27	2.01	0.25	0.2	0.12
ZmSTP5	0	0	0	0	0	0	0	0	0	0	0	0	0	0	0	0	0	0
ZmSTP6	0	0	0	0	0	0	0	0	0	0	0	0	0	0	0	0	0	0
ZmSTP7	0.42	0.36	0.44	0.55	0.46	0.51	0	0	0	0.16	0.04	0.17	0.23	0.28	0.05	0	0	0
ZmSTP8	0	0	0	0	0	0	0	0	0	0	0	0	0	0	0	0	0	0
ZmSTP9	3.67	3.66	3.32	5.61	5.2	6.36	4.7	4.68	4	7.35	7.6	7.96	9.78	10.75	9.5	3.64	3.79	6.39
ZmSTP10	1.92	1.76	1.18	2.78	3.28	4.24	0.79	1.2	1.11	0.67	0.39	0.32	0.61	0.65	0.4	0.35	0.35	1.08
ZmSTP11	0	0	0	0	0	0	0	0	0	0	0.12	0	0	0	0	0.59	0.14	0
ZmSTP12	0.49	0.99	0.37	3.27	2.83	3.56	1.25	0.8	0.32	3.76	3.99	5.48	3.95	9.43	7.41	1.67	0.79	1.61
ZmSTP13	0.04	0	0	0	0	0	0	0	0	0.21	0.16	0.13	0	0	0.23	0	0	0
ZmSTP14	0.82	1.17	1.3	1.29	1.85	1.32	0	0	0	3.26	3.39	2.83	5.57	5.73	7.14	0.24	0.76	0.64
ZmSTP15	0.09	0	0	0	0	0	0	0	0.09	0	0	0	0	0	0	0	0	0
ZmSUC1	52.92	53.12	41.53	38.95	41.02	35.83	56.8	60.19	65.7	12.59	14.92	15.69	20.44	24.38	20.3	11.25	9.81	6.98
ZmSUC2	4.9	4.22	5.78	3.85	4.47	5.2	4.26	4.8	4.77	6.72	6.42	5.69	6.58	7.51	6.93	13.24	15.16	10.87
ZmSUC3	187.66	186.9	190.43	117.17	124.8	116.08	237.77	192.99	225.97	110.84	114.56	111.4	99.97	85.91	98.92	115.02	136.81	142.4
ZmSUC4	3.92	4.3	2.93	1.34	0.9	1.17	3.88	8.56	6.43	5.14	4.48	5.12	2.78	1.88	3.36	7.61	6.75	12.52
ZmSUC5	0.04	0	0	0	0	0	0	0	0	0	0.04	0.15	0	0	0	0.04	0.13	0
ZmTMT1	4.19	3.3	5.25	1.73	2.1	2.18	6.36	4.83	6.28	1.27	1.97	2.08	1.31	1.72	1.56	0.54	0.68	0.66
ZmTMT2	0.03	0	0	0	0	0	0	0.06	0	0	0	0	0	0	0	0	0	0
ZmTMT3	9.44	8.45	6.81	6.64	7.66	9.27	8.98	9.79	10.11	6.74	7.44	6.76	11.55	10.96	11.58	3.44	3.37	5.7
ZmVGT1	14.12	11.45	14.08	12.31	14.12	13.1	10.17	9.92	11.78	52.77	44.59	43.73	51.64	59.7	47.59	46.07	46.87	46.4
ZmVGT2	35.02	32.42	32.32	25.07	18.29	23.37	51.24	51.19	51.76	22.69	21.64	25.03	13.24	13.02	9.13	18.48	23.91	20.99
