# Supplementary material for: Exploring structural, functional, evolutionary, and genetic characteristics of sugar transporters in maize and their roles in abiotic stress tolerance
Source: PLoS One. 2026 Feb 26;21(2):e0342990. doi: 10.1371/journal.pone.0342990 (PMC12944759; doi:10.1371/journal.pone.0342990)
Supplement: S9 Table — (XLSX) [file pone.0342990.s009.xlsx]

## Sheet: Sheet1
Supplementary Table S4: Co-expression analysis of ZmSTs in different pathways.
KEGG* ID	Title	#genes	Link to the KEGG* map (Multiple genes)
zma00940	Phenylpropanoid biosynthesis	11
zma00500	Starch and sucrose metabolism	10
zma04075	Plant hormone signal transduction	10
zma01200	Carbon metabolism	9
zma01230	Biosynthesis of amino acids	9
